# Supplementary material for: Re-annotation of the Saccharopolyspora erythraea genome using a systems biology approach
Source: BMC Genomics. 2013 Oct 11;14:699. doi: 10.1186/1471-2164-14-699 (PMC4008361; doi:10.1186/1471-2164-14-699)
Supplement: Additional file 1: Table S1 — Comparison between the S. erythraea original genome annotation and the annotation performed with Prodigal2. Table S2. Novel genes identified. Unique identifier, chromosome location and highest BLAST hit indicated. Table S3. Proteins identified by nano-2D LC-MS/MS. Gene identifier and presence in sampled time-point indicated. Table S4. List of previously annotated hypothetical proteins detected by nano-2D LC-MS/MS. Table S5. Novel genes validated by nano-2D LC-MS/MS. Identifying peptide found by LCMS indicated. Table S6. Functional annotation suggested using the S. erythraea GSMR. Proteomics raw data, PRIMP analysis and the gene bank file are available online at http://pathway.aibn.uq.edu.au/serythraea/index.html. RNA-seq data is available from GEO GSE39722. [file 1471-2164-14-699-S1.xlsx]

## Sheet: Supplementary Table 1
Supplementary Table 1. Comparison between the S. erythraea original genome annotation and the annotation performed with Prodigal2.
No.	Gene ID according to previous annotation	start position (nt)	end position (nt)	New Gene ID	start position (nt)	end position (nt)
1	SACE_0043	58787	59143	NC_009142_0042	58787	59263
2	SACE_0056	75994	77856	NC_009142_0055	76006	77856
3	SACE_0065	86477	87055	NC_009142_0063	86477	87124
4	SACE_0071	94800	95108	NC_009142_0069	94815	95108
5	SACE_0072	95113	96060	NC_009142_0070	95113	96087
6	SACE_0081	104011	104319	NC_009142_0078	104011	104379
7	SACE_0082	104560	105042	NC_009142_0079	104560	105051
8	SACE_0087	109281	110915	NC_009142_0084	109293	110915
9	SACE_0093	113835	113954	NC_009142_0090	113835	114038
10	SACE_0117	144878	145720	NC_009142_0114	144911	145720
11	SACE_0128	155413	155994	NC_009142_0125	155494	155994
12	SACE_0131	157427	158608	NC_009142_0128	157427	158623
13	SACE_0141	167019	167516	NC_009142_0138	167019	167558
14	SACE_0148	176842	177477	NC_009142_0144	176842	177543
15	SACE_0155	181682	182680	NC_009142_0151	181682	182689
16	SACE_0172	198779	199438	NC_009142_0169	198779	199528
17	SACE_0181	213234	213647	NC_009142_0179	213261	213647
18	SACE_0190	223695	224354	NC_009142_0188	223695	224390
19	SACE_0192	225111	225641	NC_009142_0190	225216	225641
20	SACE_0194	226539	227873	NC_009142_0192	226539	227903
21	SACE_0201	235680	236384	NC_009142_0199	235680	236543
22	SACE_0202	236752	238575	NC_009142_0201	237325	238575
23	SACE_0208	244641	245099	NC_009142_0207	244641	245174
24	SACE_0209	245229	245708	NC_009142_0208	245238	245708
25	SACE_0221	258851	259453	NC_009142_0220	258983	259453
26	SACE_0227	262460	262930	NC_009142_0226	262460	263116
27	SACE_0232	267550	268608	NC_009142_0231	268081	268608
28	SACE_0241	277154	277384	NC_009142_0240	277154	277570
29	SACE_0247	281249	281494	NC_009142_0246	281249	281515
30	SACE_0248	282076	282255	NC_009142_0248	282076	282276
31	SACE_0250	283817	284437	NC_009142_0250	283817	284713
32	SACE_0254	290359	290709	NC_009142_0254	290383	290709
33	SACE_0262	298358	298561	NC_009142_0262	298394	298561
34	SACE_0265	300493	302007	NC_009142_0265	300493	302034
35	SACE_0271	305898	306059	NC_009142_0271	305898	306137
36	SACE_0281	313597	314817	NC_009142_0281	313597	314838
37	SACE_0293	326975	328237	NC_009142_0293	326975	328366
38	SACE_0298	335026	335553	NC_009142_0298	335026	335586
39	SACE_0299	335945	336091	NC_009142_0299	335945	336190
40	SACE_0313	349209	349910	NC_009142_0313	349209	349988
41	SACE_0327	362216	363310	NC_009142_0327	362216	363334
42	SACE_0328	363781	364962	NC_009142_0328	363781	365028
43	SACE_0329	365903	366472	NC_009142_0329	365903	366577
44	SACE_0330	366669	366884	NC_009142_0330	366669	366923
45	SACE_0358	394422	394964	NC_009142_0358	394455	394964
46	SACE_0361	396330	398039	NC_009142_0361	396330	398069
47	SACE_0363	399346	401079	NC_009142_0363	399346	401121
48	SACE_0381	423996	425381	NC_009142_0380	423996	425414
49	SACE_0401	449915	450859	NC_009142_0400	449915	450898
50	SACE_0403	451624	452868	NC_009142_0402	451633	452868
51	SACE_0428	482689	482988	NC_009142_0427	482689	482997
52	SACE_0429	483015	484955	NC_009142_0428	483015	484973
53	SACE_0434	487955	488572	NC_009142_0433	488009	488572
54	SACE_0437	491341	491955	NC_009142_0436	491341	491994
55	SACE_0442	494455	495138	NC_009142_0441	494470	495138
56	SACE_0455	507537	508637	NC_009142_0454	507615	508637
57	SACE_0466	522131	522361	NC_009142_0465	522131	522547
58	SACE_0471	526323	526568	NC_009142_0470	526323	526589
59	SACE_0475	528614	528802	NC_009142_0474	528614	528973
60	SACE_0476	529484	529735	NC_009142_0476	529490	529786
61	SACE_0479	531399	531524	NC_009142_0479	531399	531542
62	SACE_0509	561869	563854	NC_009142_0508	561869	563875
63	SACE_0510	564036	564902	NC_009142_0509	564036	564911
64	SACE_0523	578372	579562	NC_009142_0524	578372	579616
65	SACE_0532	589507	589893	NC_009142_0533	589516	589893
66	SACE_0555	611494	612237	NC_009142_0555	611494	612261
67	SACE_0561	619555	621804	NC_009142_0561	619555	621906
68	SACE_0569	628802	629851	NC_009142_0568	628802	629860
69	SACE_0571	630441	631202	NC_009142_0570	630444	631202
70	SACE_0576	634470	634859	NC_009142_0575	634470	634868
71	SACE_0586	646557	647102	NC_009142_0585	646557	647147
72	SACE_0598	657702	658757	NC_009142_0597	657876	658757
73	SACE_0623	686615	688048	NC_009142_0623	686615	688111
74	SACE_0631	695429	696046	NC_009142_0631	695429	696049
75	SACE_0653	717413	718435	NC_009142_0653	717413	718600
76	SACE_0657	721546	721866	NC_009142_0657	721546	721899
77	SACE_0674	740240	740842	NC_009142_0673	740240	740944
78	SACE_0681	747652	748521	NC_009142_0679	747760	748521
79	SACE_0687	755244	755567	NC_009142_0686	755244	755687
80	SACE_0689	757418	757648	NC_009142_0688	757418	757837
81	SACE_0697	767442	767762	NC_009142_0697	767442	767786
82	SACE_0702	771389	772339	NC_009142_0702	771389	772357
83	SACE_0707	775631	776035	NC_009142_0707	775640	776035
84	SACE_0711	776922	778160	NC_009142_0710	776937	778160
85	SACE_0722	798638	799849	NC_009142_0721	798638	799912
86	SACE_0731	826478	827710	NC_009142_0730	826478	827722
87	SACE_0740	835768	836253	NC_009142_0740	835813	836253
88	SACE_0755	847375	848688	NC_009142_0753	847399	848688
89	SACE_0770	861513	862064	NC_009142_0768	861513	862163
90	SACE_0772	863059	863211	NC_009142_0770	863037	863387
91	SACE_0779	868915	870324	NC_009142_0777	869125	870324
92	SACE_0791	883447	884952	NC_009142_0789	883447	885024
93	SACE_0816	910756	911727	NC_009142_0813	910756	911742
94	SACE_0818	913602	915308	NC_009142_0815	913602	915392
95	SACE_0825	922582	923691	NC_009142_0822	922582	923787
96	SACE_0852	954083	954868	NC_009142_0850	954083	954889
97	SACE_0857	960785	961561	NC_009142_0855	960785	961783
98	SACE_0859	962888	963541	NC_009142_0857	962888	964621
99	SACE_0866	968375	969082	NC_009142_0863	968375	969451
100	SACE_0871	976184	978142	NC_009142_0867	976184	978166
101	SACE_0872	978262	979665	NC_009142_0868	978262	980310
102	SACE_0888	995949	997361	NC_009142_0880	995949	997409
103	SACE_0890	998270	999175	NC_009142_0882	998276	999175
104	SACE_0894	1002324	1003706	NC_009142_0886	1002324	1003751
105	SACE_0908	1018626	1018997	NC_009142_0900	1018626	1019063
106	SACE_0928	1038651	1039538	NC_009142_0920	1038669	1039538
107	SACE_0931	1043051	1043782	NC_009142_0923	1043051	1043842
108	SACE_0938	1049834	1050298	NC_009142_0930	1049834	1050376
109	SACE_0955	1071814	1072635	NC_009142_0946	1071814	1073739
110	SACE_0956	1073994	1074626	NC_009142_0947	1073994	1074638
111	SACE_0957	1074635	1075954	NC_009142_0948	1074635	1075957
112	SACE_0972	1086209	1086433	NC_009142_0963	1086209	1086460
113	SACE_0976	1088829	1089467	NC_009142_0967	1088829	1089491
114	SACE_0992	1105757	1106698	NC_009142_0983	1105757	1106707
115	SACE_1015	1130921	1131400	NC_009142_1006	1130921	1131433
116	SACE_1032	1146948	1148153	NC_009142_1023	1146984	1148153
117	SACE_1036	1151609	1152337	NC_009142_1027	1151609	1152361
118	SACE_1039	1154174	1155214	NC_009142_1030	1154174	1155313
119	SACE_1053	1170282	1170443	NC_009142_1045	1170288	1170443
120	SACE_1060	1175582	1177072	NC_009142_1052	1175582	1177363
121	SACE_1064	1178924	1179238	NC_009142_1055	1178924	1179301
122	SACE_1065	1179309	1180076	NC_009142_1056	1179309	1180109
123	SACE_1099	1219830	1221356	NC_009142_1091	1219830	1221422
124	SACE_1103	1226943	1227158	NC_009142_1095	1226943	1227179
125	SACE_1120	1244426	1245748	NC_009142_1111	1244426	1245766
126	SACE_1137	1258282	1258665	NC_009142_1128	1258282	1258755
127	SACE_1139	1259039	1259548	NC_009142_1130	1259204	1259548
128	SACE_1164	1286446	1287717	NC_009142_1153	1286446	1287753
129	SACE_1166	1288164	1290011	NC_009142_1155	1288185	1290011
130	SACE_1172	1294589	1295596	NC_009142_1161	1294589	1295938
131	SACE_1186	1306554	1307162	NC_009142_1173	1306554	1307249
132	SACE_1190	1312307	1312900	NC_009142_1177	1312307	1312927
133	SACE_1192	1313595	1315034	NC_009142_1179	1313595	1315094
134	SACE_1196	1318196	1320190	NC_009142_1183	1318196	1320367
135	SACE_1198	1320847	1321605	NC_009142_1185	1320847	1321653
136	SACE_1207	1327988	1328773	NC_009142_1194	1327988	1328806
137	SACE_1228	1350073	1350669	NC_009142_1214	1350073	1350687
138	SACE_1249	1371921	1372496	NC_009142_1235	1371948	1372496
139	SACE_1250	1372675	1373196	NC_009142_1236	1372675	1373226
140	SACE_1251	1373297	1374154	NC_009142_1237	1373297	1374214
141	SACE_1255	1376861	1377454	NC_009142_1241	1376861	1377553
142	SACE_1283	1411817	1414165	NC_009142_1268	1411817	1414261
143	SACE_1292	1425750	1426382	NC_009142_1276	1425750	1426415
144	SACE_1294	1428384	1428560	NC_009142_1278	1428384	1428584
145	SACE_1306	1441797	1443386	NC_009142_1290	1442121	1442912
146	SACE_1310	1445845	1446915	NC_009142_1294	1445857	1446915
147	SACE_1320	1456317	1456865	NC_009142_1304	1456317	1456868
148	SACE_1331	1476656	1477030	NC_009142_1315	1476656	1477039
149	SACE_1332	1477072	1478052	NC_009142_1316	1477072	1478070
150	SACE_1345	1495131	1495436	NC_009142_1329	1495131	1495448
151	SACE_1346	1495445	1496035	NC_009142_1330	1495445	1496044
152	SACE_1358	1504854	1505726	NC_009142_1341	1504854	1505807
153	SACE_1375	1521112	1521537	NC_009142_1358	1521112	1521570
154	SACE_1376	1521656	1522816	NC_009142_1359	1521656	1522852
155	SACE_1377	1523177	1524364	NC_009142_1360	1523177	1524421
156	SACE_1378	1525178	1526029	NC_009142_1361	1525295	1526029
157	SACE_1385	1534408	1534857	NC_009142_1368	1534474	1534857
158	SACE_1399	1545383	1545697	NC_009142_1381	1545452	1545697
159	SACE_1404	1550862	1552241	NC_009142_1386	1550862	1552367
160	SACE_1416	1565335	1566813	NC_009142_1398	1565347	1566813
161	SACE_1451	1602072	1602701	NC_009142_1433	1602081	1602701
162	SACE_1452	1602709	1603683	NC_009142_1434	1602709	1603713
163	SACE_1460	1610834	1611067	NC_009142_1443	1610837	1611067
164	SACE_1464	1612688	1613461	NC_009142_1447	1612688	1613533
165	SACE_1470	1622810	1623049	NC_009142_1453	1622810	1623082
166	SACE_1482	1634739	1635110	NC_009142_1466	1634754	1635110
167	SACE_1483	1635279	1636343	NC_009142_1467	1635363	1636343
168	SACE_1505	1653393	1654280	NC_009142_1489	1653393	1654340
169	SACE_1515	1662862	1664988	NC_009142_1499	1662862	1665054
170	SACE_1526	1673570	1674454	NC_009142_1509	1673570	1674499
171	SACE_1532	1680268	1683048	NC_009142_1515	1680268	1683108
172	SACE_1535	1685011	1686132	NC_009142_1518	1685011	1686135
173	SACE_1540	1689727	1689951	NC_009142_1523	1689727	1689978
174	SACE_1545	1694161	1694346	NC_009142_1528	1694161	1694355
175	SACE_1556	1703650	1704024	NC_009142_1539	1703650	1704057
176	SACE_1560	1707372	1708259	NC_009142_1543	1707372	1708319
177	SACE_1563	1713361	1714251	NC_009142_1546	1713361	1714341
178	SACE_1570	1720551	1721756	NC_009142_1553	1720551	1721801
179	SACE_1573	1727093	1728763	NC_009142_1556	1727093	1728796
180	SACE_1577	1730919	1731818	NC_009142_1560	1730919	1731842
181	SACE_1609	1763036	1766002	NC_009142_1592	1763036	1766020
182	SACE_1626	1794575	1795546	NC_009142_1608	1794575	1795576
183	SACE_1632	1800057	1800674	NC_009142_1614	1800081	1800674
184	SACE_1637	1804158	1804970	NC_009142_1619	1804158	1805060
185	SACE_1653	1820199	1820834	NC_009142_1635	1820199	1820900
186	SACE_1655	1821547	1821762	NC_009142_1637	1821547	1821804
187	SACE_1659	1826061	1827236	NC_009142_1641	1826061	1827302
188	SACE_1663	1829602	1830855	NC_009142_1645	1829602	1830885
189	SACE_1667	1834378	1835454	NC_009142_1649	1834429	1835454
190	SACE_1672	1840781	1841563	NC_009142_1654	1840781	1841590
191	SACE_1677	1845365	1847230	NC_009142_1659	1845365	1847293
192	SACE_1688	1856126	1856914	NC_009142_1670	1856126	1856950
193	SACE_1695	1865760	1866158	NC_009142_1676	1865766	1866158
194	SACE_1710	1880746	1882707	NC_009142_1692	1880746	1882758
195	SACE_1714	1885760	1886836	NC_009142_1696	1885760	1886887
196	SACE_1717	1888643	1889587	NC_009142_1699	1888643	1889680
197	SACE_1726	1899652	1900779	NC_009142_1708	1899652	1900887
198	SACE_1727	1901023	1901418	NC_009142_1709	1901023	1901436
199	SACE_1729	1902762	1903319	NC_009142_1711	1902762	1903352
200	SACE_1733	1910618	1910716	NC_009142_1715	1910618	1910758
201	SACE_1744	1921393	1922031	NC_009142_1727	1921393	1922043
202	SACE_1746	1923039	1923767	NC_009142_1729	1923039	1923794
203	SACE_1756	1933255	1934022	NC_009142_1738	1933255	1934064
204	SACE_1763	1939986	1940555	NC_009142_1744	1940118	1940555
205	SACE_1766	1944864	1945019	NC_009142_1747	1944769	1945509
206	SACE_1776	1957411	1957986	NC_009142_1757	1957411	1958106
207	SACE_1787	1971464	1971754	NC_009142_1767	1971464	1971889
208	SACE_1791	1974783	1975451	NC_009142_1771	1974783	1975454
209	SACE_1793	1976020	1976268	NC_009142_1773	1976029	1976268
210	SACE_1800	1982781	1983677	NC_009142_1779	1982781	1983710
211	SACE_1804	1987449	1988093	NC_009142_1783	1987449	1988144
212	SACE_1806	1989022	1989963	NC_009142_1786	1989559	1990053
213	SACE_1826	2009848	2010615	NC_009142_1804	2009848	2010648
214	SACE_1827	2010648	2010962	NC_009142_1805	2010648	2011007
215	SACE_1835	2017161	2017688	NC_009142_1811	2017161	2017724
216	SACE_1843	2023668	2024717	NC_009142_1819	2023668	2024735
217	SACE_1850	2029468	2030811	NC_009142_1826	2029468	2030919
218	SACE_1851	2031130	2031618	NC_009142_1827	2031130	2031690
219	SACE_1857	2035623	2037140	NC_009142_1833	2035623	2037197
220	SACE_1885	2061425	2062081	NC_009142_1861	2061434	2062081
221	SACE_1904	2080544	2081368	NC_009142_1881	2080544	2081377
222	SACE_1906	2082590	2083162	NC_009142_1883	2082602	2083162
223	SACE_1912	2088749	2089969	NC_009142_1889	2088794	2089969
224	SACE_1926	2104481	2105212	NC_009142_1903	2104481	2105230
225	SACE_1929	2107299	2107445	NC_009142_1906	2107299	2107478
226	SACE_1933	2110024	2110818	NC_009142_1910	2110057	2110818
227	SACE_1957	2137117	2138463	NC_009142_1934	2137117	2138496
228	SACE_1958	2138535	2139431	NC_009142_1935	2138535	2139623
229	SACE_1960	2140481	2140882	NC_009142_1936	2140481	2140975
230	SACE_1968	2148792	2149676	NC_009142_1944	2148846	2149676
231	SACE_1973	2153018	2153623	NC_009142_1949	2153018	2153650
232	SACE_1974	2153647	2153805	NC_009142_1950	2153647	2153859
233	SACE_1979	2159196	2160824	NC_009142_1955	2159196	2160830
234	SACE_1986	2168485	2169345	NC_009142_1963	2168485	2169417
235	SACE_1995	2178486	2179541	NC_009142_1972	2178486	2179580
236	SACE_1997	2180194	2181651	NC_009142_1974	2180194	2181654
237	SACE_2003	2187197	2189305	NC_009142_1980	2187212	2189305
238	SACE_2008	2193647	2195698	NC_009142_1985	2193647	2195761
239	SACE_2043	2229594	2230805	NC_009142_2016	2229600	2230805
240	SACE_2049	2236751	2237716	NC_009142_2022	2236766	2237716
241	SACE_2072	2258757	2260070	NC_009142_2045	2258766	2260070
242	SACE_2085	2272849	2273244	NC_009142_2058	2272849	2273274
243	SACE_2093	2279325	2280224	NC_009142_2066	2279325	2280284
244	SACE_2099	2284749	2285069	NC_009142_2071	2284752	2285069
245	SACE_2109	2294227	2295099	NC_009142_2081	2294227	2295270
246	SACE_2120	2306415	2307116	NC_009142_2092	2306430	2307116
247	SACE_2128	2312659	2313057	NC_009142_2100	2312716	2313057
248	SACE_2133	2316247	2316573	NC_009142_2105	2316247	2316609
249	SACE_2150	2333698	2335020	NC_009142_2123	2333716	2335020
250	SACE_2154	2337846	2338900	NC_009142_2127	2338259	2338900
251	SACE_2155	2339194	2339934	NC_009142_2128	2339194	2339973
252	SACE_2160	2345469	2347505	NC_009142_2133	2345469	2347568
253	SACE_2162	2348993	2350327	NC_009142_2135	2348993	2350381
254	SACE_2163	2350402	2350803	NC_009142_2136	2350402	2350851
255	SACE_2170	2356211	2356927	NC_009142_2143	2356211	2357008
256	SACE_2171	2357005	2357940	NC_009142_2144	2357005	2357997
257	SACE_2172	2357952	2359538	NC_009142_2145	2357952	2359571
258	SACE_2183	2371671	2373392	NC_009142_2156	2371671	2373467
259	SACE_2205	2394595	2395638	NC_009142_2176	2394625	2395638
260	SACE_2206	2395654	2396502	NC_009142_2177	2395660	2396502
261	SACE_2225	2413912	2414931	NC_009142_2195	2413912	2414997
262	SACE_2248	2437110	2437556	NC_009142_2218	2437110	2437643
263	SACE_2249	2437752	2439251	NC_009142_2219	2437764	2439251
264	SACE_2293	2482998	2483348	NC_009142_2262	2483097	2483348
265	SACE_2306	2499511	2500224	NC_009142_2273	2499511	2500437
266	SACE_2308	2501663	2502013	NC_009142_2275	2501663	2502121
267	SACE_2314	2505998	2506318	NC_009142_2280	2505998	2506351
268	SACE_2318	2509421	2509795	NC_009142_2284	2509421	2509828
269	SACE_2328	2517674	2518834	NC_009142_2293	2517674	2518864
270	SACE_2338	2526561	2527577	NC_009142_2302	2526561	2527661
271	SACE_2339	2528343	2529104	NC_009142_2304	2528481	2529104
272	SACE_2348	2546350	2546958	NC_009142_2313	2546350	2546976
273	SACE_2351	2550005	2550892	NC_009142_2316	2550005	2550940
274	SACE_2352	2551472	2552635	NC_009142_2318	2551472	2552665
275	SACE_2353	2553087	2554268	NC_009142_2319	2553087	2554376
276	SACE_2354	2554485	2555630	NC_009142_2320	2554485	2555765
277	SACE_2372	2573918	2574238	NC_009142_2338	2573918	2574271
278	SACE_2381	2585046	2585729	NC_009142_2347	2585082	2585729
279	SACE_2402	2607029	2607640	NC_009142_2369	2607029	2607658
280	SACE_2406	2609872	2610843	NC_009142_2373	2609872	2610852
281	SACE_2416	2620739	2621560	NC_009142_2383	2620739	2621587
282	SACE_2418	2622653	2622991	NC_009142_2385	2622653	2623024
283	SACE_2459	2668863	2671124	NC_009142_2426	2668863	2671157
284	SACE_2461	2671595	2672224	NC_009142_2428	2671595	2672302
285	SACE_2472	2682037	2683053	NC_009142_2438	2682037	2683161
286	SACE_2474	2685028	2686782	NC_009142_2440	2685028	2686794
287	SACE_2475	2686920	2689199	NC_009142_2441	2686920	2689256
288	SACE_2480	2693875	2694228	NC_009142_2445	2693917	2694228
289	SACE_2487	2698815	2700637	NC_009142_2448	2698815	2700641
290	SACE_2491	2704922	2705035	NC_009142_2452	2704922	2705200
291	SACE_2495	2707725	2708762	NC_009142_2456	2707725	2708867
292	SACE_2496	2709007	2709558	NC_009142_2457	2709073	2709558
293	SACE_2500	2711122	2711733	NC_009142_2461	2711122	2711904
294	SACE_2503	2715268	2715897	NC_009142_2465	2715268	2715933
295	SACE_2505	2716391	2717572	NC_009142_2467	2716391	2717590
296	SACE_2509	2721070	2722095	NC_009142_2471	2721070	2722239
297	SACE_2514	2725650	2726399	NC_009142_2476	2725650	2726501
298	SACE_2517	2727865	2728107	NC_009142_2479	2727865	2728206
299	SACE_2519	2729686	2730186	NC_009142_2482	2729695	2730186
300	SACE_2521	2731281	2731655	NC_009142_2483	2731281	2731688
301	SACE_2523	2732276	2732902	NC_009142_2485	2732276	2733091
302	SACE_2527	2736318	2736887	NC_009142_2489	2736318	2736992
303	SACE_2547	2755849	2757048	NC_009142_2510	2755849	2757171
304	SACE_2558	2766258	2767412	NC_009142_2523	2766258	2767493
305	SACE_2562	2769852	2770316	NC_009142_2527	2769888	2770316
306	SACE_2564	2770899	2771852	NC_009142_2529	2770899	2771858
307	SACE_2570	2776808	2777227	NC_009142_2535	2776900	2777082
308	SACE_2571	2777568	2778488	NC_009142_2536	2777568	2778515
309	SACE_2574	2779857	2779979	NC_009142_2539	2779857	2780021
310	SACE_2575	2780194	2780598	NC_009142_2540	2780209	2780598
311	SACE_2578	2783418	2783693	NC_009142_2545	2783418	2783918
312	SACE_2580	2784146	2784418	NC_009142_2547	2784146	2784541
313	SACE_2584	2788166	2789404	NC_009142_2551	2788166	2789494
314	SACE_2589	2793929	2795023	NC_009142_2557	2793950	2795023
315	SACE_2591	2795625	2796707	NC_009142_2558	2795625	2796830
316	SACE_2592	2797507	2798835	NC_009142_2559	2797507	2798856
317	SACE_2597	2810240	2810416	NC_009142_2564	2810240	2810473
318	SACE_2610	2822260	2832318	NC_009142_2573	2822338	2832318
319	SACE_2617	2838066	2839955	NC_009142_2579	2838066	2840045
320	SACE_2619	2841069	2844215	NC_009142_2581	2841069	2844392
321	SACE_2623	2851211	2851585	NC_009142_2584	2851211	2851618
322	SACE_2657	2904562	2904738	NC_009142_2617	2904562	2904774
323	SACE_2660	2906857	2908461	NC_009142_2620	2906857	2908611
324	SACE_2670	2918986	2920239	NC_009142_2630	2918986	2920269
325	SACE_2671	2920266	2920994	NC_009142_2631	2920266	2921066
326	SACE_2673	2922025	2922513	NC_009142_2633	2922025	2922597
327	SACE_2677	2926963	2927241	NC_009142_2636	2926963	2927379
328	SACE_2693	2944491	2947994	NC_009142_2653	2944500	2947994
329	SACE_2697	2961620	2962486	NC_009142_2657	2961620	2962657
330	SACE_2714	2978343	2978579	NC_009142_2676	2978343	2978732
331	SACE_2740	2998000	2998800	NC_009142_2703	2998012	2998800
332	SACE_2741	2998805	2999194	NC_009142_2704	2998907	2999194
333	SACE_2752	3009465	3009767	NC_009142_2715	3009465	3009836
334	SACE_2755	3012451	3012771	NC_009142_2718	3012451	3012804
335	SACE_2775	3034633	3035130	NC_009142_2739	3034633	3035214
336	SACE_2787	3049015	3049488	NC_009142_2750	3049015	3049512
337	SACE_2797	3061688	3062287	NC_009142_2760	3061688	3062407
338	SACE_2798	3062781	3063140	NC_009142_2762	3062781	3063158
339	SACE_2817	3077543	3078034	NC_009142_2780	3077852	3078052
340	SACE_2818	3078133	3078438	NC_009142_2781	3078133	3078456
341	SACE_2819	3078522	3079481	NC_009142_2782	3078522	3079484
342	SACE_2823	3082399	3083103	NC_009142_2786	3082399	3083169
343	SACE_2825	3083868	3084377	NC_009142_2788	3083868	3084401
344	SACE_2827	3085887	3086438	NC_009142_2790	3085908	3086438
345	SACE_2834	3093334	3094740	NC_009142_2797	3093361	3094740
346	SACE_2835	3094749	3095099	NC_009142_2798	3094749	3095456
347	SACE_2836	3095619	3096281	NC_009142_2799	3095619	3096326
348	SACE_2839	3096876	3098064	NC_009142_2802	3096982	3098064
349	SACE_2840	3098472	3098825	NC_009142_2804	3098589	3098825
350	SACE_2843	3100859	3101131	NC_009142_2807	3100859	3101140
351	SACE_2846	3104883	3107336	NC_009142_2810	3104883	3107402
352	SACE_2864	3125407	3126627	NC_009142_2828	3125407	3126705
353	SACE_2865	3126762	3127187	NC_009142_2829	3126762	3127202
354	SACE_2890	3165575	3168268	NC_009142_2854	3165575	3168286
355	SACE_2900	3181209	3182048	NC_009142_2864	3181281	3182048
356	SACE_2904	3183158	3184501	NC_009142_2867	3183158	3184579
357	SACE_2925	3207434	3207706	NC_009142_2887	3207458	3207706
358	SACE_2927	3209311	3212067	NC_009142_2889	3209311	3212106
359	SACE_2933	3216250	3217710	NC_009142_2895	3216250	3217827
360	SACE_2935	3218912	3219688	NC_009142_2897	3218912	3219697
361	SACE_2940	3222955	3225705	NC_009142_2903	3224365	3225879
362	SACE_2951	3234162	3234686	NC_009142_2913	3234162	3234719
363	SACE_2953	3235742	3236410	NC_009142_2915	3235742	3236446
364	SACE_2959	3241613	3241957	NC_009142_2921	3241622	3241957
365	SACE_2960	3242217	3243188	NC_009142_2922	3242247	3243188
366	SACE_2967	3250536	3251807	NC_009142_2929	3250536	3251861
367	SACE_2971	3257076	3257540	NC_009142_2933	3257163	3257540
368	SACE_2973	3257669	3259225	NC_009142_2935	3258653	3259243
369	SACE_2977	3263520	3264002	NC_009142_2939	3263526	3264002
370	SACE_2983	3267699	3269108	NC_009142_2945	3267909	3269108
371	SACE_3012	3298990	3299676	NC_009142_2974	3299026	3299676
372	SACE_3021	3311920	3313230	NC_009142_2983	3311935	3313230
373	SACE_3027	3319735	3321126	NC_009142_2989	3319735	3321168
374	SACE_3038	3347355	3348992	NC_009142_3000	3347355	3349037
375	SACE_3039	3349284	3349949	NC_009142_3001	3349314	3349949
376	SACE_3052	3361167	3362693	NC_009142_3014	3361167	3362744
377	SACE_3055	3365423	3365671	NC_009142_3018	3365423	3365680
378	SACE_3077	3381819	3384059	NC_009142_3039	3381819	3384113
379	SACE_3087	3394580	3395032	NC_009142_3049	3394622	3395032
380	SACE_3100	3410674	3411522	NC_009142_3062	3410674	3411582
381	SACE_3125	3441364	3442251	NC_009142_3086	3441400	3442251
382	SACE_3137	3456222	3457088	NC_009142_3098	3456222	3457250
383	SACE_3140	3459858	3460466	NC_009142_3101	3459885	3460466
384	SACE_3141	3460582	3461493	NC_009142_3102	3460582	3461562
385	SACE_3156	3481158	3483998	NC_009142_3116	3481158	3484043
386	SACE_3174	3504470	3505282	NC_009142_3134	3504470	3505294
387	SACE_3177	3507651	3508760	NC_009142_3137	3507651	3508781
388	SACE_3178	3508778	3510004	NC_009142_3138	3508778	3510088
389	SACE_3182	3514082	3515803	NC_009142_3141	3514082	3515815
390	SACE_3194	3529659	3530396	NC_009142_3151	3529659	3530540
391	SACE_3220	3560140	3560925	NC_009142_3177	3560140	3560931
392	SACE_3224	3565112	3569059	NC_009142_3181	3565253	3569059
393	SACE_3237	3580745	3581305	NC_009142_3194	3580745	3581350
394	SACE_3239	3582706	3584355	NC_009142_3196	3582706	3584385
395	SACE_3254	3598732	3599094	NC_009142_3211	3598744	3599094
396	SACE_3256	3599704	3600624	NC_009142_3213	3599716	3600624
397	SACE_3265	3608522	3609109	NC_009142_3223	3608522	3609175
398	SACE_3281	3627336	3627506	NC_009142_3239	3627336	3627563
399	SACE_3283	3629294	3630214	NC_009142_3241	3629294	3630268
400	SACE_3285	3630926	3631672	NC_009142_3243	3630926	3631783
401	SACE_3293	3642267	3643166	NC_009142_3251	3642270	3643166
402	SACE_3303	3651281	3652219	NC_009142_3261	3651281	3652279
403	SACE_3312	3663482	3664099	NC_009142_3271	3663482	3664150
404	SACE_3317	3669163	3669906	NC_009142_3276	3669163	3669966
405	SACE_3322	3674454	3675125	NC_009142_3281	3674505	3675125
406	SACE_3326	3676863	3678686	NC_009142_3285	3676866	3678686
407	SACE_3327	3678260	3679201	NC_009142_3286	3678818	3679243
408	SACE_3334	3685775	3686014	NC_009142_3293	3685775	3686191
409	SACE_3338	3691612	3691941	NC_009142_3297	3691612	3691959
410	SACE_3341	3693408	3694061	NC_009142_3300	3693408	3694079
411	SACE_3343	3695514	3696218	NC_009142_3302	3695520	3696218
412	SACE_3345	3697353	3698420	NC_009142_3304	3697353	3698462
413	SACE_3346	3698524	3700077	NC_009142_3305	3698560	3700077
414	SACE_3347	3700064	3700264	NC_009142_3306	3700064	3700270
415	SACE_3348	3700286	3700576	NC_009142_3307	3700286	3700675
416	SACE_3357	3707731	3708510	NC_009142_3316	3707797	3708510
417	SACE_3361	3712092	3713081	NC_009142_3320	3712092	3713090
418	SACE_3363	3714140	3715087	NC_009142_3322	3714140	3715117
419	SACE_3369	3719358	3719867	NC_009142_3328	3719391	3719867
420	SACE_3376	3727485	3727769	NC_009142_3335	3727506	3727769
421	SACE_3384	3735378	3736025	NC_009142_3343	3735378	3736034
422	SACE_3391	3745011	3745634	NC_009142_3350	3745011	3745670
423	SACE_3404	3757004	3757954	NC_009142_3362	3757004	3757963
424	SACE_3405	3758037	3758681	NC_009142_3363	3758037	3758690
425	SACE_3411	3764697	3765554	NC_009142_3369	3764697	3765674
426	SACE_3422	3777568	3778278	NC_009142_3380	3777568	3778320
427	SACE_3424	3779914	3780759	NC_009142_3382	3779914	3780921
428	SACE_3439	3793989	3795431	NC_009142_3395	3793989	3795527
429	SACE_3441	3796791	3797936	NC_009142_3397	3796791	3797966
430	SACE_3442	3798001	3799014	NC_009142_3398	3798004	3799014
431	SACE_3446	3802179	3802685	NC_009142_3402	3802179	3802880
432	SACE_3504	3865622	3866815	NC_009142_3461	3865622	3866851
433	SACE_3518	3877973	3878848	NC_009142_3475	3877973	3878878
434	SACE_3524	3882756	3884225	NC_009142_3481	3882756	3884270
435	SACE_3527	3886594	3888057	NC_009142_3484	3886600	3888057
436	SACE_3528	3888048	3888920	NC_009142_3485	3888060	3888920
437	SACE_3552	3912497	3913789	NC_009142_3510	3912497	3913798
438	SACE_3561	3922187	3922804	NC_009142_3519	3922244	3922804
439	SACE_3571	3934938	3935777	NC_009142_3528	3935297	3935803
440	SACE_3584	3948118	3950640	NC_009142_3542	3949672	3949833
441	SACE_3595	3958613	3958999	NC_009142_3553	3958691	3958999
442	SACE_3598	3961097	3961918	NC_009142_3556	3961154	3961918
443	SACE_3606	3966672	3967280	NC_009142_3564	3966672	3967289
444	SACE_3611	3970550	3971014	NC_009142_3569	3970550	3971107
445	SACE_3617	3975202	3975996	NC_009142_3574	3975202	3976038
446	SACE_3619	3976803	3977357	NC_009142_3576	3977025	3977357
447	SACE_3630	3986282	3986641	NC_009142_3586	3986282	3986662
448	SACE_3632	3987418	3988512	NC_009142_3588	3987439	3988512
449	SACE_3634	3989245	3989634	NC_009142_3590	3989260	3989634
450	SACE_3642	3997856	3998917	NC_009142_3598	3997856	3999019
451	SACE_3655	4012480	4013034	NC_009142_3613	4012480	4013079
452	SACE_3656	4013304	4016438	NC_009142_3614	4013304	4016462
453	SACE_3659	4018474	4018914	NC_009142_3617	4018474	4018917
454	SACE_3661	4019839	4020243	NC_009142_3619	4019839	4020261
455	SACE_3670	4027717	4028574	NC_009142_3628	4027717	4028622
456	SACE_3683	4039937	4040593	NC_009142_3641	4039937	4040602
457	SACE_3696	4050099	4051136	NC_009142_3653	4050129	4051136
458	SACE_3697	4051060	4051428	NC_009142_3654	4051060	4051440
459	SACE_3700	4052912	4053649	NC_009142_3658	4052912	4054171
460	SACE_3701	4054250	4056619	NC_009142_3659	4054250	4056655
461	SACE_3703	4057192	4057635	NC_009142_3661	4057192	4057653
462	SACE_3710	4063010	4064185	NC_009142_3667	4063010	4064215
463	SACE_3711	4064497	4065438	NC_009142_3668	4064497	4065879
464	SACE_3723	4077096	4078403	NC_009142_3679	4077096	4078493
465	SACE_3730	4084227	4085045	NC_009142_3685	4084227	4085057
466	SACE_3747	4100957	4101433	NC_009142_3703	4100981	4101433
467	SACE_3756	4109297	4111603	NC_009142_3712	4109297	4111693
468	SACE_3760	4115036	4116661	NC_009142_3717	4115036	4116805
469	SACE_3761	4116965	4117591	NC_009142_3718	4116971	4117591
470	SACE_3763	4117761	4117901	NC_009142_3719	4117761	4118138
471	SACE_3768	4123715	4124359	NC_009142_3724	4123715	4124404
472	SACE_3779	4135125	4135433	NC_009142_3735	4135140	4135433
473	SACE_3786	4140964	4141722	NC_009142_3742	4140964	4141731
474	SACE_3787	4141796	4142455	NC_009142_3743	4141796	4142500
475	SACE_3789	4145540	4146442	NC_009142_3745	4145540	4146574
476	SACE_3798	4154577	4155356	NC_009142_3754	4154577	4155506
477	SACE_3806	4165118	4165570	NC_009142_3762	4165118	4165606
478	SACE_3807	4165629	4165847	NC_009142_3763	4165635	4165847
479	SACE_3812	4174675	4174893	NC_009142_3768	4174675	4175013
480	SACE_3822	4182975	4183442	NC_009142_3778	4182975	4183451
481	SACE_3827	4188094	4188720	NC_009142_3783	4188130	4188720
482	SACE_3836	4199662	4200033	NC_009142_3792	4199662	4200129
483	SACE_3837	4200228	4200995	NC_009142_3793	4200228	4201004
484	SACE_3846	4208920	4209306	NC_009142_3802	4208920	4209408
485	SACE_3847	4209419	4210135	NC_009142_3803	4209419	4210138
486	SACE_3852	4216222	4216620	NC_009142_3809	4216222	4216635
487	SACE_3876	4244123	4245181	NC_009142_3833	4244177	4245181
488	SACE_3877	4245182	4245940	NC_009142_3834	4245182	4246000
489	SACE_3878	4246014	4247468	NC_009142_3835	4246014	4247483
490	SACE_3888	4258802	4259752	NC_009142_3845	4258802	4259767
491	SACE_3900	4274962	4276125	NC_009142_3857	4274962	4276164
492	SACE_3907	4284879	4285625	NC_009142_3864	4284879	4285778
493	SACE_3916	4294231	4295304	NC_009142_3873	4294231	4295319
494	SACE_3923	4303050	4304711	NC_009142_3880	4303050	4304777
495	SACE_3939	4320363	4321727	NC_009142_3896	4320363	4321760
496	SACE_3951	4333806	4334291	NC_009142_3908	4333806	4334303
497	SACE_3956	4338897	4339667	NC_009142_3913	4338897	4339706
498	SACE_3964	4347219	4349111	NC_009142_3921	4347219	4349126
499	SACE_3970	4354933	4355955	NC_009142_3927	4354933	4355958
500	SACE_3971	4356045	4357205	NC_009142_3928	4356045	4357286
501	SACE_3973	4358075	4359196	NC_009142_3930	4358075	4359229
502	SACE_3975	4359992	4360156	NC_009142_3932	4359992	4360261
503	SACE_3985	4372393	4373220	NC_009142_3942	4372393	4373238
504	SACE_3990	4376150	4377187	NC_009142_3947	4376150	4377271
505	SACE_3992	4378167	4379039	NC_009142_3949	4378167	4379087
506	SACE_3995	4381658	4384822	NC_009142_3952	4381658	4384885
507	SACE_3998	4387863	4392416	NC_009142_3955	4387863	4392434
508	SACE_3999	4392870	4394117	NC_009142_3956	4392870	4394150
509	SACE_4000	4394561	4395772	NC_009142_3957	4394561	4395835
510	SACE_4015	4410794	4411474	NC_009142_3972	4410794	4411486
511	SACE_4070	4474682	4478200	NC_009142_4027	4474682	4478401
512	SACE_4072	4479579	4480988	NC_009142_4029	4479597	4480988
513	SACE_4086	4496763	4497272	NC_009142_4043	4497006	4497272
514	SACE_4089	4499848	4500498	NC_009142_4046	4499848	4500504
515	SACE_4096	4510198	4511514	NC_009142_4051	4510198	4511535
516	SACE_4102	4516341	4516736	NC_009142_4057	4516312	4517070
517	SACE_4103	4517231	4518667	NC_009142_4058	4517231	4518688
518	SACE_4104	4518707	4520698	NC_009142_4059	4518707	4520824
519	SACE_4105	4520821	4521966	NC_009142_4060	4520821	4521984
520	SACE_4107	4523764	4525944	NC_009142_4062	4523764	4525971
521	SACE_4110	4528732	4529409	NC_009142_4065	4528732	4529535
522	SACE_4112	4531015	4532364	NC_009142_4067	4531015	4532394
523	SACE_4114	4533715	4535016	NC_009142_4069	4533715	4535073
524	SACE_4126	4548415	4550055	NC_009142_4080	4548415	4550070
525	SACE_4180	4652293	4653573	NC_009142_4134	4652296	4653573
526	SACE_4183	4655844	4656116	NC_009142_4137	4655844	4656143
527	SACE_4189	4661934	4662182	NC_009142_4143	4661934	4662185
528	SACE_4203	4674665	4676131	NC_009142_4156	4674665	4676140
529	SACE_4206	4680120	4680911	NC_009142_4158	4680330	4680911
530	SACE_4222	4696482	4697120	NC_009142_4174	4696482	4697183
531	SACE_4225	4699205	4700566	NC_009142_4177	4699226	4700566
532	SACE_4234	4710622	4712211	NC_009142_4185	4710622	4712391
533	SACE_4236	4712913	4713794	NC_009142_4187	4712913	4713842
534	SACE_4239	4720953	4721276	NC_009142_4190	4720953	4721396
535	SACE_4242	4723812	4723964	NC_009142_4193	4723812	4724006
536	SACE_4264	4747520	4747765	NC_009142_4215	4747520	4748116
537	SACE_4266	4748775	4749458	NC_009142_4216	4748775	4749599
538	SACE_4276	4756684	4757472	NC_009142_4226	4756684	4757802
539	SACE_4299	4814908	4816278	NC_009142_4248	4814908	4816311
540	SACE_4315	4835759	4836763	NC_009142_4264	4835759	4836769
541	SACE_4321	4841096	4842508	NC_009142_4270	4841096	4842580
542	SACE_4324	4846116	4846757	NC_009142_4273	4846116	4846841
543	SACE_4329	4851439	4852773	NC_009142_4278	4851439	4852803
544	SACE_4336	4859411	4860469	NC_009142_4285	4859441	4860469
545	SACE_4337	4860516	4861388	NC_009142_4286	4860516	4861406
546	SACE_4339	4861676	4863811	NC_009142_4288	4861784	4863811
547	SACE_4343	4866931	4867854	NC_009142_4292	4866931	4867944
548	SACE_4352	4876380	4877258	NC_009142_4301	4876380	4877348
549	SACE_4353	4877491	4878054	NC_009142_4302	4877491	4878564
550	SACE_4354	4879102	4880160	NC_009142_4303	4879102	4880214
551	SACE_4374	4897910	4898887	NC_009142_4322	4897910	4898926
552	SACE_4375	4898923	4899822	NC_009142_4323	4898923	4899963
553	SACE_4393	4923117	4923494	NC_009142_4341	4923117	4923524
554	SACE_4408	4937948	4939150	NC_009142_4356	4937948	4939192
555	SACE_4411	4940535	4941440	NC_009142_4359	4940535	4941455
556	SACE_4412	4941565	4942392	NC_009142_4360	4941628	4942392
557	SACE_4417	4945988	4946806	NC_009142_4366	4945988	4946818
558	SACE_4420	4948596	4949174	NC_009142_4369	4948596	4949189
559	SACE_4429	4954643	4955314	NC_009142_4378	4954816	4955613
560	SACE_4430	4955826	4958159	NC_009142_4380	4955826	4958183
561	SACE_4443	4969866	4970852	NC_009142_4393	4969866	4970948
562	SACE_4444	4971090	4971533	NC_009142_4394	4971090	4971542
563	SACE_4447	4973510	4974274	NC_009142_4397	4973510	4974403
564	SACE_4454	4980296	4981696	NC_009142_4404	4980320	4981696
565	SACE_4456	4983078	4983368	NC_009142_4407	4983078	4983395
566	SACE_4458	4984499	4984921	NC_009142_4408	4984709	4984921
567	SACE_4461	4985917	4986057	NC_009142_4411	4985917	4986216
568	SACE_4465	4988080	4988358	NC_009142_4415	4988080	4988403
569	SACE_4484	5011269	5012693	NC_009142_4434	5011269	5012732
570	SACE_4521	5054321	5056186	NC_009142_4471	5054321	5056219
571	SACE_4533	5069746	5070303	NC_009142_4483	5069746	5070579
572	SACE_4536	5072340	5073323	NC_009142_4486	5072340	5073389
573	SACE_4540	5078000	5078500	NC_009142_4490	5078000	5078503
574	SACE_4573	5111761	5113023	NC_009142_4523	5111761	5113032
575	SACE_4626	5173349	5174374	NC_009142_4576	5173349	5174431
576	SACE_4642	5190245	5191306	NC_009142_4591	5190245	5191336
577	SACE_4652	5202799	5205102	NC_009142_4601	5202799	5205108
578	SACE_4666	5221039	5221470	NC_009142_4615	5221045	5221470
579	SACE_4671	5225873	5227474	NC_009142_4620	5225873	5227558
580	SACE_4691	5245860	5247395	NC_009142_4640	5245860	5247452
581	SACE_4698	5253691	5254494	NC_009142_4647	5253691	5254503
582	SACE_4706	5262108	5262950	NC_009142_4655	5262177	5262950
583	SACE_4718	5273566	5274294	NC_009142_4667	5273566	5274387
584	SACE_4720	5274970	5276646	NC_009142_4669	5274970	5276661
585	SACE_4724	5279780	5280010	NC_009142_4673	5279780	5280124
586	SACE_4732	5288228	5289823	NC_009142_4681	5288228	5289862
587	SACE_4747	5307814	5308413	NC_009142_4695	5307814	5308419
588	SACE_4748	5308605	5310905	NC_009142_4696	5308605	5310941
589	SACE_4752	5312161	5312616	NC_009142_4699	5312347	5312436
590	SACE_4758	5318221	5318766	NC_009142_4705	5318221	5318835
591	SACE_4764	5322617	5323066	NC_009142_4711	5322617	5323084
592	SACE_4773	5333221	5334072	NC_009142_4720	5333221	5334150
593	SACE_4774	5334212	5335138	NC_009142_4721	5334251	5335138
594	SACE_4779	5343286	5343426	NC_009142_4726	5343286	5343465
595	SACE_4786	5350565	5351020	NC_009142_4733	5350565	5351035
596	SACE_4787	5351378	5352139	NC_009142_4734	5351378	5352163
597	SACE_4806	5367858	5368103	NC_009142_4752	5367858	5368220
598	SACE_4809	5370712	5371617	NC_009142_4756	5370712	5371620
599	SACE_4835	5402510	5402992	NC_009142_4781	5402510	5403133
600	SACE_4836	5403429	5403800	NC_009142_4782	5403546	5403800
601	SACE_4850	5421899	5422252	NC_009142_4798	5422016	5422252
602	SACE_4857	5429063	5429797	NC_009142_4805	5429195	5429797
603	SACE_4861	5433158	5434252	NC_009142_4809	5433179	5434252
604	SACE_4863	5436588	5437049	NC_009142_4811	5436588	5437322
605	SACE_4866	5439924	5440028	NC_009142_4814	5439952	5440104
606	SACE_4879	5451865	5453055	NC_009142_4828	5451865	5453058
607	SACE_4881	5453769	5454524	NC_009142_4830	5453769	5454578
608	SACE_4882	5454565	5455593	NC_009142_4831	5454565	5455602
609	SACE_4886	5459819	5460361	NC_009142_4836	5459819	5460571
610	SACE_4890	5463556	5464224	NC_009142_4841	5463565	5464224
611	SACE_4891	5464225	5464701	NC_009142_4842	5464231	5464701
612	SACE_4904	5476868	5477242	NC_009142_4855	5476868	5477275
613	SACE_4912	5487469	5489295	NC_009142_4863	5487469	5489541
614	SACE_4913	5489534	5489764	NC_009142_4864	5489534	5489833
615	SACE_4921	5497181	5497756	NC_009142_4871	5497181	5497948
616	SACE_4923	5497948	5499546	NC_009142_4872	5497948	5499699
617	SACE_4925	5500645	5502129	NC_009142_4874	5500645	5502303
618	SACE_4926	5502355	5503611	NC_009142_4875	5502355	5503845
619	SACE_4929	5506882	5507817	NC_009142_4878	5506882	5508072
620	SACE_4931	5510258	5510710	NC_009142_4880	5510258	5510779
621	SACE_4933	5511466	5512158	NC_009142_4882	5511466	5512257
622	SACE_4942	5522219	5522539	NC_009142_4891	5522219	5522572
623	SACE_4948	5526356	5526955	NC_009142_4897	5526356	5526991
624	SACE_4951	5529095	5529679	NC_009142_4900	5529095	5530243
625	SACE_4954	5533760	5534236	NC_009142_4903	5533808	5534236
626	SACE_4961	5539388	5539789	NC_009142_4910	5539388	5539993
627	SACE_4970	5548513	5548917	NC_009142_4916	5548528	5548917
628	SACE_4975	5552917	5554056	NC_009142_4921	5552917	5554182
629	SACE_4980	5556336	5557154	NC_009142_4927	5556336	5557202
630	SACE_4985	5560981	5561196	NC_009142_4931	5560981	5561214
631	SACE_4988	5563021	5563557	NC_009142_4934	5563021	5563602
632	SACE_4990	5563928	5564581	NC_009142_4936	5563928	5564614
633	SACE_4994	5568021	5568476	NC_009142_4940	5568021	5568620
634	SACE_4995	5568968	5569387	NC_009142_4941	5568968	5569423
635	SACE_4996	5569546	5569983	NC_009142_4942	5569558	5569983
636	SACE_5005	5577391	5578389	NC_009142_4952	5577391	5578464
637	SACE_5009	5582585	5584072	NC_009142_4956	5582585	5584201
638	SACE_5012	5586633	5587997	NC_009142_4959	5586633	5588357
639	SACE_5022	5595796	5596956	NC_009142_4968	5595796	5597112
640	SACE_5024	5598295	5599485	NC_009142_4970	5598295	5599605
641	SACE_5029	5604694	5605134	NC_009142_4975	5604694	5605137
642	SACE_5035	5616498	5617427	NC_009142_4981	5616498	5617529
643	SACE_5036	5617563	5618048	NC_009142_4982	5617563	5618243
644	SACE_5039	5621209	5622120	NC_009142_4984	5621224	5622120
645	SACE_5040	5622162	5624141	NC_009142_4985	5622162	5624162
646	SACE_5042	5625372	5626490	NC_009142_4987	5625372	5626532
647	SACE_5046	5630997	5631734	NC_009142_4991	5631033	5631734
648	SACE_5047	5631864	5632574	NC_009142_4992	5631864	5632628
649	SACE_5048	5632859	5633593	NC_009142_4993	5632859	5633638
650	SACE_5062	5649089	5649289	NC_009142_5007	5649089	5649376
651	SACE_5063	5649357	5649965	NC_009142_5008	5649357	5650331
652	SACE_5070	5656761	5657954	NC_009142_5013	5656761	5657972
653	SACE_5074	5662489	5663667	NC_009142_5017	5662489	5664657
654	SACE_5078	5667770	5668258	NC_009142_5021	5667770	5668777
655	SACE_5085	5673071	5673463	NC_009142_5027	5673071	5673541
656	SACE_5092	5682007	5682324	NC_009142_5035	5682076	5682324
657	SACE_5095	5683910	5684860	NC_009142_5037	5683910	5684869
658	SACE_5105	5695282	5696049	NC_009142_5043	5695282	5696082
659	SACE_5109	5699141	5700352	NC_009142_5047	5699141	5700493
660	SACE_5110	5700490	5701701	NC_009142_5048	5700490	5701710
661	SACE_5111	5701707	5702150	NC_009142_5049	5701707	5702252
662	SACE_5117	5706033	5706272	NC_009142_5053	5706036	5706272
663	SACE_5127	5716374	5717630	NC_009142_5062	5716374	5717690
664	SACE_5131	5727827	5731753	NC_009142_5066	5727827	5732185
665	SACE_5133	5738430	5739866	NC_009142_5068	5738490	5739866
666	SACE_5139	5744713	5745471	NC_009142_5073	5744713	5745576
667	SACE_5145	5751551	5751997	NC_009142_5079	5751560	5751997
668	SACE_5147	5754062	5757361	NC_009142_5081	5754110	5757361
669	SACE_5153	5762335	5762883	NC_009142_5087	5762335	5762949
670	SACE_5156	5765856	5766722	NC_009142_5090	5765856	5766746
671	SACE_5168	5776510	5778435	NC_009142_5102	5776510	5778444
672	SACE_5169	5778743	5779477	NC_009142_5103	5778797	5779477
673	SACE_5183	5794318	5795304	NC_009142_5117	5794318	5795367
674	SACE_5196	5807069	5808589	NC_009142_5129	5807829	5808092
675	SACE_5205	5816066	5817028	NC_009142_5137	5816066	5817049
676	SACE_5215	5828446	5829087	NC_009142_5146	5828446	5829090
677	SACE_5226	5843477	5845477	NC_009142_5158	5843477	5845564
678	SACE_5229	5848828	5849067	NC_009142_5161	5848828	5849109
679	SACE_5233	5852765	5853460	NC_009142_5165	5852765	5853469
680	SACE_5234	5853466	5854167	NC_009142_5166	5853466	5854191
681	SACE_5238	5857291	5858019	NC_009142_5170	5857291	5858409
682	SACE_5243	5861723	5862391	NC_009142_5175	5861723	5862400
683	SACE_5245	5865163	5865993	NC_009142_5177	5865163	5866122
684	SACE_5248	5868615	5870432	NC_009142_5180	5868615	5870489
685	SACE_5250	5871488	5872246	NC_009142_5182	5871488	5872354
686	SACE_5251	5872358	5872558	NC_009142_5183	5872358	5872606
687	SACE_5257	5885753	5886217	NC_009142_5189	5885753	5886250
688	SACE_5258	5886247	5887119	NC_009142_5190	5886247	5887176
689	SACE_5264	5892076	5892426	NC_009142_5196	5892076	5892465
690	SACE_5266	5892949	5894208	NC_009142_5198	5892949	5894223
691	SACE_5268	5894608	5895800	NC_009142_5201	5895327	5895830
692	SACE_5275	5899253	5899519	NC_009142_5207	5899253	5899537
693	SACE_5276	5899815	5902286	NC_009142_5208	5899815	5902307
694	SACE_5284	5907281	5908141	NC_009142_5216	5907281	5908156
695	SACE_5285	5908153	5910090	NC_009142_5217	5908153	5910096
696	SACE_5286	5910167	5910841	NC_009142_5218	5910173	5910841
697	SACE_5289	5913770	5914519	NC_009142_5221	5913770	5914819
698	SACE_5321	5954583	5955677	NC_009142_5254	5954604	5955677
699	SACE_5337	5971050	5971409	NC_009142_5269	5971050	5971577
700	SACE_5338	5971574	5972251	NC_009142_5270	5971574	5972311
701	SACE_5345	5980446	5981540	NC_009142_5277	5980446	5981678
702	SACE_5350	5988314	5989033	NC_009142_5282	5988314	5989057
703	SACE_5351	5989203	5989925	NC_009142_5283	5989203	5989949
704	SACE_5353	5990867	5992183	NC_009142_5285	5990867	5992237
705	SACE_5357	5996445	5996849	NC_009142_5289	5996445	5996894
706	SACE_5388	6029307	6029912	NC_009142_5320	6029472	6029912
707	SACE_5391	6031860	6032609	NC_009142_5323	6031860	6032627
708	SACE_5421	6061028	6063130	NC_009142_5350	6061028	6063181
709	SACE_5429	6069462	6070646	NC_009142_5358	6069462	6070664
710	SACE_5447	6094488	6094940	NC_009142_5375	6094488	6095015
711	SACE_5449	6096236	6096688	NC_009142_5378	6096236	6096763
712	SACE_5451	6098385	6099755	NC_009142_5381	6098385	6099839
713	SACE_5453	6101696	6102433	NC_009142_5383	6101696	6102580
714	SACE_5454	6102577	6103545	NC_009142_5384	6102577	6103560
715	SACE_5455	6103567	6104826	NC_009142_5385	6103567	6104841
716	SACE_5460	6114029	6115021	NC_009142_5390	6114029	6115072
717	SACE_5510	6185898	6186200	NC_009142_5399	6185898	6186347
718	SACE_5512	6186834	6189338	NC_009142_5401	6186834	6189410
719	SACE_5524	6223037	6223774	NC_009142_5413	6223376	6224110
720	SACE_5540	6238065	6239048	NC_009142_5422	6238065	6239087
721	SACE_5565	6262477	6263667	NC_009142_5448	6262477	6263790
722	SACE_5566	6263742	6264443	NC_009142_5449	6263742	6264497
723	SACE_5567	6264494	6265450	NC_009142_5450	6264494	6265477
724	SACE_5572	6269373	6270332	NC_009142_5455	6269373	6270338
725	SACE_5588	6284711	6285868	NC_009142_5472	6284711	6285934
726	SACE_5590	6286806	6287585	NC_009142_5474	6286872	6287585
727	SACE_5594	6289233	6289382	NC_009142_5478	6289233	6289412
728	SACE_5599	6291927	6292481	NC_009142_5483	6291927	6292586
729	SACE_5600	6292821	6293357	NC_009142_5484	6292821	6293495
730	SACE_5618	6314440	6315288	NC_009142_5502	6314446	6315288
731	SACE_5629	6323595	6323906	NC_009142_5513	6323595	6323924
732	SACE_5631	6326668	6327069	NC_009142_5515	6326668	6327090
733	SACE_5632	6327163	6328806	NC_009142_5516	6327163	6328851
734	SACE_5634	6330433	6331221	NC_009142_5518	6330660	6330986
735	SACE_5645	6342098	6342553	NC_009142_5529	6342110	6342553
736	SACE_5648	6344350	6345444	NC_009142_5532	6344371	6345444
737	SACE_5649	6345441	6347561	NC_009142_5533	6345441	6347636
738	SACE_5653	6350127	6350855	NC_009142_5537	6350598	6350855
739	SACE_5655	6351584	6351679	NC_009142_5539	6351584	6351685
740	SACE_5657	6353832	6353927	NC_009142_5541	6353832	6354104
741	SACE_5662	6360827	6361363	NC_009142_5547	6360827	6361387
742	SACE_5663	6361963	6363432	NC_009142_5549	6361963	6363450
743	SACE_5665	6364697	6364870	NC_009142_5551	6364697	6364930
744	SACE_5667	6366270	6366824	NC_009142_5553	6366297	6366824
745	SACE_5674	6374860	6376143	NC_009142_5560	6374860	6376158
746	SACE_5676	6377451	6378485	NC_009142_5562	6377451	6378557
747	SACE_5679	6382087	6383295	NC_009142_5565	6382087	6383352
748	SACE_5707	6409325	6411001	NC_009142_5592	6409325	6411055
749	SACE_5709	6411988	6413121	NC_009142_5594	6411988	6413193
750	SACE_5713	6416808	6418346	NC_009142_5598	6416808	6418385
751	SACE_5720	6422165	6423526	NC_009142_5603	6422165	6423556
752	SACE_5722	6424017	6424637	NC_009142_5605	6424068	6424637
753	SACE_5725	6426027	6426446	NC_009142_5608	6426042	6426446
754	SACE_5733	6436293	6438281	NC_009142_5616	6436371	6438281
755	SACE_5736	6441744	6444488	NC_009142_5619	6441744	6444536
756	SACE_5756	6467502	6468257	NC_009142_5639	6467502	6468275
757	SACE_5762	6473743	6474663	NC_009142_5645	6473743	6474675
758	SACE_5771	6483653	6484012	NC_009142_5654	6483668	6484012
759	SACE_5784	6496092	6497372	NC_009142_5665	6496095	6497372
760	SACE_5789	6500151	6501140	NC_009142_5670	6500151	6501155
761	SACE_5804	6515626	6516336	NC_009142_5685	6515680	6516336
762	SACE_5816	6530316	6531338	NC_009142_5697	6530334	6531338
763	SACE_5825	6537666	6539018	NC_009142_5706	6537666	6539024
764	SACE_5829	6543584	6544057	NC_009142_5710	6543584	6544063
765	SACE_5830	6544151	6544969	NC_009142_5711	6544151	6544975
766	SACE_5831	6545023	6545175	NC_009142_5712	6545023	6545307
767	SACE_5832	6545327	6545965	NC_009142_5713	6545327	6545971
768	SACE_5834	6546776	6547480	NC_009142_5715	6546776	6547495
769	SACE_5838	6551357	6552292	NC_009142_5719	6551357	6552322
770	SACE_5839	6552377	6553153	NC_009142_5720	6552377	6553321
771	SACE_5841	6554246	6555562	NC_009142_5722	6554246	6555586
772	SACE_5842	6555980	6558322	NC_009142_5723	6555980	6558355
773	SACE_5845	6560956	6562176	NC_009142_5726	6560956	6562185
774	SACE_5846	6562220	6562324	NC_009142_5727	6562220	6562405
775	SACE_5849	6563746	6564429	NC_009142_5730	6563746	6564498
776	SACE_5853	6568885	6570294	NC_009142_5735	6568885	6570324
777	SACE_5855	6571593	6572969	NC_009142_5737	6571593	6573056
778	SACE_5856	6573053	6574621	NC_009142_5738	6573053	6574714
779	SACE_5858	6575688	6577352	NC_009142_5740	6575688	6577406
780	SACE_5889	6611238	6613523	NC_009142_5771	6611238	6613784
781	SACE_5899	6622640	6623527	NC_009142_5780	6622640	6623584
782	SACE_5910	6634092	6635942	NC_009142_5791	6634092	6635975
783	SACE_5912	6636895	6637653	NC_009142_5793	6636895	6637701
784	SACE_5917	6642913	6643335	NC_009142_5798	6642913	6643557
785	SACE_5923	6648956	6649933	NC_009142_5804	6648956	6649978
786	SACE_5936	6662871	6664595	NC_009142_5817	6662871	6664616
787	SACE_5951	6677839	6679356	NC_009142_5831	6677839	6679374
788	SACE_5959	6689042	6689344	NC_009142_5838	6689075	6689344
789	SACE_5966	6698947	6699444	NC_009142_5845	6698947	6699483
790	SACE_5981	6716236	6716943	NC_009142_5858	6716260	6716943
791	SACE_5990	6723593	6725365	NC_009142_5867	6723593	6725428
792	SACE_5999	6734536	6736017	NC_009142_5877	6734536	6736269
793	SACE_6000	6736409	6737698	NC_009142_5878	6736409	6737815
794	SACE_6006	6739906	6740325	NC_009142_5886	6739906	6740394
795	SACE_6021	6758148	6759602	NC_009142_5901	6758148	6759614
796	SACE_6027	6764490	6765425	NC_009142_5907	6764535	6765425
797	SACE_6040	6776844	6777779	NC_009142_5921	6776844	6777830
798	SACE_6041	6777805	6778782	NC_009142_5922	6777805	6778848
799	SACE_6047	6784129	6784815	NC_009142_5927	6784129	6784887
800	SACE_6056	6790872	6791918	NC_009142_5936	6790872	6791942
801	SACE_6063	6799723	6800895	NC_009142_5943	6799723	6800940
802	SACE_6065	6801795	6802526	NC_009142_5945	6801795	6802532
803	SACE_6072	6812450	6812686	NC_009142_5952	6812450	6812734
804	SACE_6075	6813613	6814935	NC_009142_5955	6813613	6814944
805	SACE_6079	6818242	6819714	NC_009142_5959	6818242	6819885
806	SACE_6080	6819979	6820350	NC_009142_5960	6819988	6820350
807	SACE_6094	6836036	6837484	NC_009142_5974	6836036	6837496
808	SACE_6097	6840466	6841674	NC_009142_5977	6840466	6841812
809	SACE_6098	6842020	6842697	NC_009142_5978	6842020	6842739
810	SACE_6100	6843687	6844397	NC_009142_5980	6843687	6844445
811	SACE_6102	6844645	6845172	NC_009142_5982	6844645	6845238
812	SACE_6104	6846585	6847376	NC_009142_5984	6846585	6847430
813	SACE_6120	6866479	6867447	NC_009142_6000	6866479	6867462
814	SACE_6121	6867500	6867835	NC_009142_6001	6867500	6867847
815	SACE_6134	6879822	6880178	NC_009142_6014	6879822	6880205
816	SACE_6137	6881516	6882499	NC_009142_6017	6881516	6882553
817	SACE_6156	6903491	6903736	NC_009142_6035	6903491	6903766
818	SACE_6159	6905662	6907407	NC_009142_6038	6905662	6907494
819	SACE_6171	6917760	6919244	NC_009142_6050	6917760	6919265
820	SACE_6172	6919262	6919450	NC_009142_6051	6919262	6919462
821	SACE_6187	6935823	6936869	NC_009142_6065	6935823	6936911
822	SACE_6190	6939792	6940613	NC_009142_6068	6939792	6940628
823	SACE_6204	6955024	6955680	NC_009142_6081	6955024	6955782
824	SACE_6212	6962611	6962823	NC_009142_6089	6962617	6962823
825	SACE_6213	6963321	6964505	NC_009142_6090	6963381	6964505
826	SACE_6214	6964498	6965307	NC_009142_6091	6964498	6965343
827	SACE_6216	6966558	6970934	NC_009142_6094	6969285	6970457
828	SACE_6218	6972170	6973093	NC_009142_6096	6972170	6973105
829	SACE_6223	6976223	6976552	NC_009142_6101	6976223	6976582
830	SACE_6224	6976638	6976892	NC_009142_6102	6976638	6976961
831	SACE_6225	6976996	6978384	NC_009142_6103	6976996	6978429
832	SACE_6236	6988037	6989185	NC_009142_6114	6988037	6989224
833	SACE_6243	6996183	6996905	NC_009142_6121	6996183	6996932
834	SACE_6247	6999264	6999902	NC_009142_6125	6999264	6999911
835	SACE_6256	7009932	7010528	NC_009142_6134	7009932	7010555
836	SACE_6270	7024306	7025544	NC_009142_6148	7024306	7025583
837	SACE_6277	7028771	7029760	NC_009142_6155	7028771	7029784
838	SACE_6278	7029927	7030355	NC_009142_6156	7029927	7030370
839	SACE_6284	7035889	7036425	NC_009142_6162	7035889	7036443
840	SACE_6285	7036472	7036738	NC_009142_6163	7036472	7036744
841	SACE_6291	7041685	7042560	NC_009142_6169	7041685	7042581
842	SACE_6295	7044789	7046717	NC_009142_6173	7044789	7046735
843	SACE_6298	7049608	7050876	NC_009142_6176	7049608	7050912
844	SACE_6320	7074065	7074667	NC_009142_6197	7074116	7074667
845	SACE_6322	7076695	7077564	NC_009142_6199	7076695	7077594
846	SACE_6326	7081191	7082525	NC_009142_6203	7081191	7082549
847	SACE_6329	7084832	7085497	NC_009142_6206	7084832	7085716
848	SACE_6341	7099440	7100030	NC_009142_6217	7099440	7100051
849	SACE_6348	7106612	7107961	NC_009142_6224	7106612	7107973
850	SACE_6351	7111625	7112266	NC_009142_6227	7111625	7112308
851	SACE_6352	7112925	7115042	NC_009142_6228	7112925	7115057
852	SACE_6393	7164521	7165336	NC_009142_6269	7164521	7165345
853	SACE_6394	7165342	7166001	NC_009142_6270	7165342	7166133
854	SACE_6412	7184905	7185972	NC_009142_6288	7184905	7185990
855	SACE_6414	7187827	7190616	NC_009142_6290	7187827	7190655
856	SACE_6417	7193539	7195107	NC_009142_6293	7193539	7195143
857	SACE_6418	7195236	7195550	NC_009142_6294	7195236	7195559
858	SACE_6438	7211467	7211940	NC_009142_6314	7211467	7211970
859	SACE_6445	7225865	7227571	NC_009142_6321	7225865	7227583
860	SACE_6448	7230536	7231165	NC_009142_6324	7230536	7231180
861	SACE_6455	7239498	7240982	NC_009142_6330	7239498	7241030
862	SACE_6457	7242385	7243602	NC_009142_6332	7242385	7243623
863	SACE_6459	7244830	7245018	NC_009142_6334	7244830	7245030
864	SACE_6461	7246594	7246944	NC_009142_6336	7246594	7246962
865	SACE_6463	7247514	7250909	NC_009142_6338	7247514	7250930
866	SACE_6464	7251011	7251298	NC_009142_6339	7251011	7251325
867	SACE_6465	7251789	7252535	NC_009142_6340	7251792	7252535
868	SACE_6469	7255765	7256619	NC_009142_6344	7255765	7256676
869	SACE_6472	7258661	7259536	NC_009142_6347	7258661	7259644
870	SACE_6473	7259646	7260797	NC_009142_6348	7259646	7260905
871	SACE_6475	7262219	7263241	NC_009142_6350	7262372	7263241
872	SACE_6487	7277774	7278529	NC_009142_6362	7277774	7278592
873	SACE_6488	7278817	7281108	NC_009142_6363	7278841	7281108
874	SACE_6499	7289777	7290703	NC_009142_6374	7289777	7290730
875	SACE_6534	7327984	7329285	NC_009142_6410	7327984	7329336
876	SACE_6535	7329333	7330538	NC_009142_6411	7329333	7330583
877	SACE_6541	7333503	7334030	NC_009142_6417	7333503	7334048
878	SACE_6548	7342021	7343679	NC_009142_6424	7342042	7343679
879	SACE_6552	7346270	7346947	NC_009142_6428	7346327	7346947
880	SACE_6558	7351272	7352621	NC_009142_6434	7351272	7352678
881	SACE_6559	7353329	7353841	NC_009142_6435	7353329	7353901
882	SACE_6574	7369208	7370452	NC_009142_6450	7369220	7370452
883	SACE_6580	7376883	7377983	NC_009142_6456	7376883	7378064
884	SACE_6587	7382886	7384178	NC_009142_6463	7383120	7384178
885	SACE_6592	7388026	7389012	NC_009142_6468	7388026	7389066
886	SACE_6593	7389446	7389658	NC_009142_6469	7389446	7389691
887	SACE_6599	7396924	7397331	NC_009142_6476	7396924	7397421
888	SACE_6602	7399957	7401162	NC_009142_6480	7399957	7401984
889	SACE_6605	7403664	7404335	NC_009142_6482	7403664	7404383
890	SACE_6618	7415258	7415578	NC_009142_6496	7415258	7415611
891	SACE_6629	7425811	7426587	NC_009142_6506	7425811	7426716
892	SACE_6631	7427196	7427804	NC_009142_6508	7427196	7427813
893	SACE_6632	7427925	7428971	NC_009142_6509	7427925	7429175
894	SACE_6634	7429731	7429994	NC_009142_6511	7429731	7430036
895	SACE_6644	7438519	7439301	NC_009142_6521	7438519	7439307
896	SACE_6655	7451071	7451661	NC_009142_6532	7451071	7451685
897	SACE_6656	7451853	7453130	NC_009142_6533	7451853	7453148
898	SACE_6657	7452747	7453649	NC_009142_6534	7453188	7453649
899	SACE_6659	7454685	7455128	NC_009142_6536	7454685	7455182
900	SACE_6660	7455388	7458558	NC_009142_6537	7455388	7458921
901	SACE_6666	7465019	7466407	NC_009142_6543	7465019	7466413
902	SACE_6695	7497219	7498496	NC_009142_6573	7497219	7498583
903	SACE_6705	7508276	7509979	NC_009142_6583	7508276	7509997
904	SACE_6710	7515349	7516497	NC_009142_6588	7515349	7516752
905	SACE_6711	7516753	7517229	NC_009142_6589	7516753	7517325
906	SACE_6712	7517820	7518275	NC_009142_6590	7517820	7518416
907	SACE_6713	7518712	7519806	NC_009142_6591	7518712	7519815
908	SACE_6719	7526044	7526991	NC_009142_6598	7526044	7527000
909	SACE_6721	7529015	7529605	NC_009142_6600	7529036	7529605
910	SACE_6724	7531663	7532151	NC_009142_6603	7531663	7532175
911	SACE_6726	7532971	7536678	NC_009142_6605	7532971	7536741
912	SACE_6740	7550003	7551253	NC_009142_6619	7550003	7551283
913	SACE_6756	7562505	7564073	NC_009142_6634	7562505	7564103
914	SACE_6758	7565355	7566344	NC_009142_6636	7565412	7566344
915	SACE_6761	7567821	7568453	NC_009142_6639	7567821	7568486
916	SACE_6762	7568483	7568953	NC_009142_6640	7568483	7568962
917	SACE_6763	7568959	7570026	NC_009142_6641	7568959	7570047
918	SACE_6764	7570169	7571305	NC_009142_6643	7570169	7571326
919	SACE_6780	7584730	7585191	NC_009142_6658	7584730	7585218
920	SACE_6788	7593035	7593340	NC_009142_6670	7593035	7593850
921	SACE_6792	7595433	7599512	NC_009142_6673	7595433	7599542
922	SACE_6797	7604542	7606089	NC_009142_6678	7604542	7606149
923	SACE_6808	7614278	7614460	NC_009142_6689	7614278	7614499
924	SACE_6811	7616538	7617326	NC_009142_6692	7616538	7617329
925	SACE_6831	7628713	7629084	NC_009142_6713	7628713	7629132
926	SACE_6846	7647340	7648680	NC_009142_6727	7647340	7648755
927	SACE_6851	7657567	7658394	NC_009142_6732	7657567	7658436
928	SACE_6860	7675030	7676181	NC_009142_6741	7675030	7676205
929	SACE_6864	7679571	7680380	NC_009142_6745	7679571	7680410
930	SACE_6891	7706616	7708622	NC_009142_6772	7706616	7708631
931	SACE_6900	7717737	7718486	NC_009142_6781	7717737	7718495
932	SACE_6905	7722836	7723954	NC_009142_6786	7722836	7724047
933	SACE_6909	7726352	7727113	NC_009142_6789	7726352	7727212
934	SACE_6915	7734185	7734811	NC_009142_6795	7734185	7734817
935	SACE_6922	7739941	7740132	NC_009142_6802	7739941	7740270
936	SACE_6924	7741078	7742187	NC_009142_6804	7741078	7742226
937	SACE_6932	7750389	7751171	NC_009142_6812	7750389	7751309
938	SACE_6933	7751452	7752027	NC_009142_6813	7751452	7752039
939	SACE_6935	7752671	7753909	NC_009142_6815	7752671	7754017
940	SACE_6941	7756970	7757437	NC_009142_6821	7756970	7757506
941	SACE_6959	7777315	7778220	NC_009142_6838	7777315	7778223
942	SACE_6962	7780911	7781663	NC_009142_6841	7780911	7781774
943	SACE_6966	7785927	7787135	NC_009142_6846	7785927	7787189
944	SACE_6978	7797757	7798857	NC_009142_6858	7797757	7798878
945	SACE_6979	7798895	7799413	NC_009142_6859	7798946	7799413
946	SACE_7002	7820251	7820928	NC_009142_6882	7820257	7820928
947	SACE_7006	7823972	7824727	NC_009142_6886	7823972	7824739
948	SACE_7009	7826104	7826691	NC_009142_6889	7826104	7826847
949	SACE_7046	7854398	7855852	NC_009142_6927	7854398	7855903
950	SACE_7049	7858500	7859003	NC_009142_6930	7858500	7859066
951	SACE_7064	7872179	7872841	NC_009142_6946	7872179	7872901
952	SACE_7090	7896809	7899055	NC_009142_6973	7896845	7899055
953	SACE_7094	7901834	7902622	NC_009142_6977	7901834	7902649
954	SACE_7098	7905299	7906210	NC_009142_6981	7905299	7906387
955	SACE_7118	7922090	7922932	NC_009142_7001	7922090	7922983
956	SACE_7124	7926017	7927102	NC_009142_7007	7926017	7927132
957	SACE_7137	7939552	7941615	NC_009142_7020	7939552	7941717
958	SACE_7165	7968382	7969536	NC_009142_7049	7968382	7969548
959	SACE_7168	7971577	7972794	NC_009142_7052	7971577	7972947
960	SACE_7178	7983458	7983913	NC_009142_7062	7983470	7983913
961	SACE_7187	7990231	7990878	NC_009142_7071	7990231	7990899
962	SACE_7190	7992130	7992903	NC_009142_7074	7992130	7992939
963	SACE_7191	7992936	7993679	NC_009142_7075	7992936	7993772
964	SACE_7205	8010120	8010923	NC_009142_7089	8010120	8011082
965	SACE_7209	8014786	8015439	NC_009142_7093	8014786	8015472
966	SACE_7222	8027977	8028621	NC_009142_7106	8027977	8028759
967	SACE_7224	8030757	8031335	NC_009142_7108	8030757	8031386
968	SACE_7232	8037280	8038302	NC_009142_7116	8037280	8038326
969	SACE_7256	8061629	8062342	NC_009142_7140	8061629	8062405
970	SACE_7263	8067676	8068824	NC_009142_7147	8067676	8068839
971	SACE_7276	8081268	8082953	NC_009142_7160	8081268	8083025
972	SACE_7279	8084851	8086173	NC_009142_7163	8084851	8086191
973	SACE_7282	8088036	8088845	NC_009142_7166	8088036	8088911
974	SACE_7285	8092442	8093236	NC_009142_7169	8092442	8093272
975	SACE_7286	8093345	8094124	NC_009142_7170	8093345	8094157
976	SACE_7289	8095892	8096512	NC_009142_7173	8095892	8096542
977	SACE_7290	8096539	8097357	NC_009142_7174	8096539	8097369
978	SACE_7293	8099314	8099949	NC_009142_7177	8099314	8099985
979	SACE_7299	8106267	8106746	NC_009142_7183	8106267	8106764
980	SACE_7322	8124438	8126432	NC_009142_7206	8124438	8126507
981	SACE_7332	8140425	8142662	NC_009142_7215	8140425	8142677
982	SACE_7335	8145342	8146358	NC_009142_7218	8145342	8146457
983	SACE_7338	8148641	8149594	NC_009142_7221	8148653	8149594
984	SACE_7344	8152723	8153517	NC_009142_7227	8153044	8153862
985	SACE_7347	8154507	8155895	NC_009142_7229	8154507	8155901
986	SACE_7350	8157275	8157730	NC_009142_7232	8157275	8157754
987	SACE_7355	8161582	8163204	NC_009142_7237	8161582	8163258
988	SACE_7357	8166733	8167104	NC_009142_7239	8166733	8167143
989	SACE_7363	8173321	8174178	NC_009142_7245	8173321	8174235
990	SACE_7365	8175696	8176877	NC_009142_7247	8175696	8176892
991	SACE_7371	8182063	8182785	NC_009142_7253	8182075	8182785
992	SACE_7380	8194874	8196790	NC_009142_7262	8194877	8196790
993	SACE_7391	8207580	8208479	NC_009142_7273	8207580	8208530
994	SACE_7392	8208590	8209057	NC_009142_7274	8208590	8209297
995	SACE_7395	8211158	8211409	NC_009142_7277	8211158	8211466

## Sheet: Supplementary Table 2
Supplementary Table 2. Novel genes identified. Unique identifier, chromosome location and highest BLAST hit indicated.
Start position (nt)	Stop position (nt)	Name assigned	Blast Hit	Identity score	length (No amino acids)
2887105	2887623	IntergenicSE_1	gi|256775323|ref|ZP_05513786.1|; Streptomyces hygroscopicus ATCC 53653, ; ATCC 53653, ; ShygA5_010100010391, ; LysR family transcriptional regulator,	76.34	518
6352396	6353010	IntergenicSE_2	gi|288793722|ref|ZP_06399443.1|; Micromonospora sp. L5, ; L5, ; ML5DRAFT_3330, ; protein of unknown function DUF1023,	42.79	614
3513199	3513760	IntergenicSE_3	gi|238061715|ref|ZP_04606424.1|; Micromonospora sp. ATCC 39149, ; ATCC 39149, ; MCAG_02681, ; transposase,	63.38	561
953720	954082	IntergenicSE_4	gi|21224784|ref|NP_630563.1|; Streptomyces coelicolor A3(2), ; ; ; hypothetical protein,	69.39	362
528974	529214	IntergenicSE_5	gi|256375416|ref|YP_003099076.1|; Actinosynnema mirum DSM 43827, ; DSM 43827, ; Amir_1278, ; NUDIX hydrolase,	77.19	240
6745479	6746198	IntergenicSE_6	gi|300697148|ref|YP_003747809.1|; Ralstonia solanacearum CFBP2957, ; CFBP2957, ; RCFBP_mp10614, ; hypothetical protein,	42.86	719
995194	995400	IntergenicSE_7	gi|111027079|ref|YP_709057.1|; Rhodococcus jostii RHA1, ; RHA1, ; RHA1_ro11252, ; hypothetical protein,	66.1	206
1436592	1436932	IntergenicSE_8	gi|255332459|ref|ZP_05373463.1|; Geobacillus sp. Y4.1MC1, ; Y4.1MC1, ; GY4MC1DRAFT_2752, ; amino acid adenylation domain protein,	56.96	340
1744458	1744797	IntergenicSE_9	gi|167969375|ref|ZP_02551652.1|; Mycobacterium tuberculosis H37Ra, ; H37Ra, ; MtubH3_010100015655, ; hypothetical protein,	57.38	339
5512159	5512304	IntergenicSE_10	gi|256780601|ref|ZP_05519064.1|; Streptomyces hygroscopicus ATCC 53653, ; ATCC 53653, ; ShygA5_010100037636, ; hypothetical protein,	70.83	145
2724891	2725143	IntergenicSE_11	gi|190572066|ref|YP_001966502.1|; Amycolatopsis benzoatilytica, ; DSM 43387, ; pA387_p02, ; ORF2,	69.23	252
6710601	6710775	IntergenicSE_12	gi|256671571|ref|ZP_05482524.1|; Streptomyces sp. AA4, ; AA4, ; StAA4_010100030694, ; glycopeptide antibiotics resistance protein,	62	174
5611773	5612070	IntergenicSE_13	gi|297162111|gb|ADI11823.1|; Streptomyces bingchenggensis BCW-1, ; BCW-1, ; SBI_08705, ; integrase catalytic region,	88.24	297
5710790	5710916	IntergenicSE_14	gi|256780767|ref|ZP_05519230.1|; Streptomyces hygroscopicus ATCC 53653, ; ATCC 53653, ; ShygA5_010100038488, ; hypothetical protein,	92	126
982672	983050	IntergenicSE_15	gi|86607884|ref|YP_476646.1|; Synechococcus sp. JA-2-3B'a(2-13), ; JA-2-3B'a(2-13), ; CYB_0387, ; hypothetical protein,	51.79	378
5637098	5637204	IntergenicSE_16	gi|289774071|ref|ZP_06533449.1|; Streptomyces lividans TK24, ; TK24, ; SSPG_07339, ; conserved hypothetical protein,	77.14	106
6601054	6601548	IntergenicSE_17	gi|300264857|gb|EFJ49051.1|; Volvox carteri f. nagariensis, ; Eve, ; VOLCADRAFT_104492, ; hypothetical protein,	27.82	494
5904371	5904516	IntergenicSE_18	gi|284991463|ref|YP_003410017.1|; Geodermatophilus obscurus DSM 43160, ; DSM 43160, ; Gobs_3036, ; tRNA/rRNA methyltransferase (SpoU),	82.35	145
5361145	5361438	IntergenicSE_19	gi|254818913|ref|ZP_05223914.1|; Mycobacterium intracellulare ATCC 13950, ; ATCC 13950, ; MintA_010100003256, ; hypothetical protein,	45.61	293
2494923	2495642	IntergenicSE_20	gi|240172761|ref|ZP_04751420.1|; Mycobacterium kansasii ATCC 12478, ; ATCC 12478, ; MkanA1_010100025827, ; translation initiation factor IF-2,	45.57	719
2764402	2764509	IntergenicSE_21	gi|120401311|ref|YP_951140.1|; Mycobacterium vanbaalenii PYR-1, ; PYR-1, ; Mvan_0285, ; transposase, IS4 family protein,	71.43	107
7939029	7939302	IntergenicSE_22	gi|257056165|ref|YP_003133997.1|; Saccharomonospora viridis DSM 43017, ; DSM 43017, ; Svir_21600, ; transposase,	77.78	273
1915538	1915981	IntergenicSE_23	gi|296130753|ref|YP_003638003.1|; Cellulomonas flavigena DSM 20109, ; DSM 20109, ; Cfla_2921, ; LPXTG-motif cell wall anchor domain protein,	42.19	443
2104286	2104480	IntergenicSE_24	gi|226364965|ref|YP_002782748.1|; Rhodococcus opacus B4, ; B4, ; ROP_55560, ; putative transposase,	84.62	194
4703755	4703881	IntergenicSE_25	gi|254392582|ref|ZP_05007759.1|; Streptomyces clavuligerus ATCC 27064, ; ATCC 27064, ; SSCG_05017, ; conserved hypothetical protein,	66.67	126
1623083	1623215	IntergenicSE_26	gi|271963759|ref|YP_003337955.1|; Streptosporangium roseum DSM 43021, ; DSM 43021, ; Sros_2230, ; hypothetical protein,	48.84	132
6726417	6726780	IntergenicSE_27	gi|163854145|ref|YP_001642188.1|; Methylobacterium extorquens PA1, ; PA1, ; Mext_4749, ; OmpA/MotB domain-containing protein,	30.36	363
1296621	1297250	IntergenicSE_28	gi|256673298|ref|ZP_05484251.1|; Streptomyces sp. AA4, ; AA4, ; StAA4_010100039353, ; hypothetical protein,	28.8	629
2790249	2790512	IntergenicSE_29	gi|152965911|ref|YP_001361695.1|; Kineococcus radiotolerans SRS30216, ; SRS30216, ; Krad_1945, ; short-chain dehydrogenase/reductase SDR,	75	263
5513360	5513638	IntergenicSE_30	gi|145593073|ref|YP_001157370.1|; Salinispora tropica CNB-440, ; CNB-440, ; Strop_0508, ; hypothetical protein,	48.84	278
627034	627529	IntergenicSE_31	gi|156387753|ref|XP_001634367.1|; Nematostella vectensis, ; CH2 x CH6, ; NEMVEDRAFT_v1g205490, ; hypothetical protein,	35.71	495
1101226	1101443	IntergenicSE_32	gi|294630135|ref|ZP_06708695.1|; Streptomyces sp. e14, ; e14, ; SSTG_02136, ; transposase,	80	217
2498237	2498735	IntergenicSE_33	gi|163840471|ref|YP_001624876.1|; Renibacterium salmoninarum ATCC 33209, ; ; RSal33209_1726, ; carbonic anhydrase,	55.81	498
5905797	5906045	IntergenicSE_34	gi|300787907|ref|YP_003768198.1|; Amycolatopsis mediterranei U32, ; U32, ; AMED_6056, ; translation initiation factor IF-3,	91.3	248
765117	765244	IntergenicSE_35	gi|256673095|ref|ZP_05484048.1|; Streptomyces sp. AA4, ; AA4, ; StAA4_010100038326, ; XRE family transcriptional regulator,	73.08	127
1927534	1927871	IntergenicSE_36	gi|9313051|gb|AAC45799.2|; Rhodobacter sphaeroides, ; WS8, ; ; hook length control protein FliK,	45.76	337
5738063	5738220	IntergenicSE_37	gi|256668996|ref|ZP_05479949.1|; Streptomyces sp. AA4, ; AA4, ; StAA4_010100017665, ; recombinase,	63.33	157
6470856	6471041	IntergenicSE_38	gi|282863710|ref|ZP_06272768.1|; Streptomyces sp. ACTE, ; ACTE, ; SACTEDRAFT_3313, ; serine/threonine protein kinase,	44	185
6587652	6587909	IntergenicSE_39	gi|73986999|ref|XP_542078.2|; Canis lupus familiaris, ; ; ; similar to Collagen alpha 3(V) chain precursor,	36.67	257
6901370	6901705	IntergenicSE_40	gi|291439091|ref|ZP_06578481.1|; Streptomyces ghanaensis ATCC 14672, ; ATCC 14672, ; SSFG_04185, ; molybdopterin biosynthesis protein,	43.24	335
6598869	6599183	IntergenicSE_41	gi|170031893|ref|XP_001843818.1|; Culex quinquefasciatus, ; JHB, ; CpipJ_CPIJ001517, ; hypothetical protein,	32.74	314
1913207	1913490	IntergenicSE_42	gi|116199521|ref|XP_001225572.1|; Chaetomium globosum CBS 148.51, ; CBS 148.51, ; CHGG_07916, ; hypothetical protein,	48.65	283
2901811	2901979	IntergenicSE_43	gi|5051802|emb|CAB45031.1|; Amycolatopsis orientalis, ; A3(2), ; ; putative transposase (fragment),	66.67	168
3480248	3480639	IntergenicSE_44	gi|148747476|ref|NP_001092050.1|; Sus scrofa, ; ; ; basic proline-rich protein,	42.22	391
3786839	3787350	IntergenicSE_45	gi|148654785|ref|YP_001274990.1|; Roseiflexus sp. RS-1, ; RS-1, ; RoseRS_0618, ; hypothetical protein,	28.31	511
1587390	1587681	IntergenicSE_46	gi|168069982|ref|XP_001786647.1|; Physcomitrella patens subsp. patens, ; ; PHYPADRAFT_103658, ; hypothetical protein,	38.96	291
1895953	1896397	IntergenicSE_47	gi|299788575|gb|AAS50797.2|; Ashbya gossypii ATCC 10895, ; ATCC 10895, ; AGOS_ABR027C, ; ABR027Cp,	31.86	444
1959084	1959476	IntergenicSE_48	gi|241722762|ref|XP_002413687.1|; Ixodes scapularis, ; Wikel colony, ; IscW_ISCW012249, ; hypothetical protein,	34.38	392
7632297	7632851	IntergenicSE_49	gi|291436587|ref|ZP_06575977.1|; Streptomyces ghanaensis ATCC 14672, ; ATCC 14672, ; SSFG_01688, ; type I polyketide synthase,	29.38	554
897351	897908	IntergenicSE_50	gi|182435590|ref|YP_001823309.1|; Streptomyces griseus subsp. griseus NBRC 13350, ; NBRC 13350, ; SGR_1797, ; hypothetical protein,	30.58	557
338933	339173	IntergenicSE_51	gi|284030372|ref|YP_003380303.1|; Kribbella flavida DSM 17836, ; DSM 17836, ; Kfla_2430, ; ferric uptake regulator, Fur family,	50	240
1232726	1233182	IntergenicSE_52	gi|115378364|ref|ZP_01465528.1|; Stigmatella aurantiaca DW4/3-1, ; DW4/3-1, ; STIAU_0651, ; fibrillar collagen chain FAp1 alpha,	42.03	456
5379086	5379350	IntergenicSE_53	gi|158284687|ref|XP_307770.4|; Anopheles gambiae str. PEST, ; PEST, ; AgaP_AGAP003261, ; AGAP003261-PA,	37.84	264
5949499	5949940	IntergenicSE_54	gi|118469741|ref|YP_885377.1|; Mycobacterium smegmatis str. MC2 155, ; MC2 155, ; MSMEG_0975, ; hypothetical protein,	36.92	441
7358299	7358436	IntergenicSE_55	gi|82913411|ref|XP_728633.1|; Plasmodium yoelii yoelii str. 17XNL, ; 17XNL, ; PY07687, ; elongation factor-1 alpha,	44.19	137
7614500	7614919	IntergenicSE_56	gi|297561140|ref|YP_003680114.1|; Nocardiopsis dassonvillei subsp. dassonvillei, ; DSM 43111, ; Ndas_2186, ; hypothetical protein,	37.33	419
7764935	7765233	IntergenicSE_57	gi|256813040|ref|ZP_05538055.1|; Streptomyces griseoflavus Tu4000, ; Tu4000, ; SgriT_010100007672, ; hypothetical protein,	35.62	298
6403583	6403917	IntergenicSE_58	gi|269792997|ref|YP_003317901.1|; Thermanaerovibrio acidaminovorans DSM 6589, ; DSM 6589, ; Taci_1388, ; radical SAM enzyme, Cfr family,	29.81	334
6543150	6543583	IntergenicSE_59	gi|296036593|ref|ZP_06829184.1|; Rhodococcus equi ATCC 33707, ; ATCC 33707, ; HMPREF0724_1466, ; conserved hypothetical protein,	44.78	433
8012465	8012799	IntergenicSE_60	gi|155061082|gb|ABS90472.1|; Streptomyces albus, ; JA3453, ; ; PKS,	35.56	334
1629312	1629585	IntergenicSE_61	gi|78047249|ref|YP_363424.1|; Xanthomonas campestris pv. vesicatoria str., ; 85-10, ; XCV1693, ; TonB-like protein,	44.44	273
6762876	6763302	IntergenicSE_62	gi|289644624|ref|ZP_06476690.1|; Frankia symbiont of Datisca glomerata, ; ; FsymDgDRAFT_3950, ; putative transcriptional regulator, CopG family,	50	426
7842768	7843099	IntergenicSE_63	gi|297694771|ref|XP_002824679.1|; Pongo abelii, ; ; ; leucine-rich repeat-containing protein 16B-like,	46.15	331
2394	2723	IntergenicSE_64	gi|116180136|ref|XP_001219917.1|; Chaetomium globosum CBS 148.51, ; CBS 148.51, ; CHGG_00696, ; hypothetical protein,	38.64	329
5659628	5659872	IntergenicSE_65	gi|226362842|ref|YP_002780622.1|; Rhodococcus opacus B4, ; B4, ; ROP_34300, ; short-chain acyl-CoA transferase,	54.35	244
1169290	1169661	IntergenicSE_66	gi|187924610|ref|YP_001896252.1|; Burkholderia phytofirmans PsJN, ; PsJN, ; Bphyt_2633, ; SH3 type 3 domain protein,	41.51	371
4301591	4301816	IntergenicSE_67	gi|226364965|ref|YP_002782748.1|; Rhodococcus opacus B4, ; B4, ; ROP_55560, ; putative transposase,	56.25	225
5603827	5604310	IntergenicSE_68	gi|242215904|ref|XP_002473763.1|; Postia placenta Mad-698-R, ; Mad-698-R, ; POSPLDRAFT_103093, ; hypothetical protein,	32.32	483
7144636	7144903	IntergenicSE_69	gi|14336692|gb|AAK61225.1|AE006463_5; Homo sapiens, ; ; ; unknown,	34.57	267
7155092	7155471	IntergenicSE_70	gi|257057028|ref|YP_003134860.1|; Saccharomonospora viridis DSM 43017, ; DSM 43017, ; Svir_30580, ; alpha-ketoglutarate decarboxylase,	89.47	379
7759850	7760151	IntergenicSE_71	gi|238060625|ref|ZP_04605334.1|; Micromonospora sp. ATCC 39149, ; ATCC 39149, ; MCAG_01591, ; hsp70-like protein,	34.94	301
8107050	8107292	IntergenicSE_72	gi|225432126|ref|XP_002274485.1|; Vitis vinifera, ; ; ; hypothetical protein,	36.99	242
96088	96422	IntergenicSE_73	gi|156372862|ref|XP_001629254.1|; Nematostella vectensis, ; CH2 x CH6, ; NEMVEDRAFT_v1g117423, ; hypothetical protein,	53.85	334
7108073	7108289	IntergenicSE_74	gi|270494747|ref|ZP_06211790.1|; Acidovorax avenae subsp. avenae ATCC 19860, ; ATCC 19860, ; AcavDRAFT_3536, ; conserved hypothetical protein,	36.51	216
7517326	7517819	IntergenicSE_75	gi|126443994|ref|YP_001061425.1|; Burkholderia pseudomallei 668, ; 668, ; BURPS668_A0419, ; hypothetical protein,	29.92	493
2347569	2347819	IntergenicSE_76	gi|242809024|ref|XP_002485283.1|; Talaromyces stipitatus ATCC 10500, ; ATCC 10500, ; TSTA_047760, ; hypothetical protein,	37.21	250
744735	745060	IntergenicSE_77	gi|189195338|ref|XP_001934007.1|; Pyrenophora tritici-repentis Pt-1C-BFP, ; Pt-1C-BFP, ; PTRG_03674, ; JmjC domain-containing histone demethylation,	32.05	325
8114881	8115229	IntergenicSE_78	gi|111222386|ref|YP_713180.1|; Frankia alni ACN14a, ; ACN14A, ; FRAAL2968, ; hypothetical protein,	38.6	348
7192242	7192609	IntergenicSE_79	gi|220916674|ref|YP_002491978.1|; Anaeromyxobacter dehalogenans 2CP-1, ; 2CP-1, ; A2cp1_1568, ; response regulator receiver protein,	37.74	367
7616395	7616537	IntergenicSE_80	gi|134279737|ref|ZP_01766449.1|; Burkholderia pseudomallei 305, ; 305, ; BURPS305_4537, ; hypothetical protein,	47.62	142
365397	365637	IntergenicSE_81	gi|256777292|ref|ZP_05515755.1|; Streptomyces hygroscopicus ATCC 53653, ; ATCC 53653, ; ShygA5_010100020552, ; NADH dehydrogenase subunit G,	43.33	240
580910	581312	IntergenicSE_82	gi|224042883|ref|XP_002192164.1|; Taeniopygia guttata, ; ; ; zinc finger protein 828,	32.22	402
837784	838163	IntergenicSE_83	gi|195045841|ref|XP_001992043.1|; Drosophila grimshawi, ; TSC#15287-2541.00, ; Dgri_GH24549, ; Dgri\GH24549-PA,	28.72	379
4092740	4093119	IntergenicSE_84	gi|162450164|ref|YP_001612531.1|; Sorangium cellulosum 'So ce 56', ; So ce 56, ; sce1893, ; hypothetical protein,	38.57	379
7080104	7080408	IntergenicSE_85	gi|282872825|ref|ZP_06281806.1|; Streptomyces sp. ACT-1, ; ACT-1, ; SACT1DRAFT_5831, ; peptidase S1 and S6 chymotrypsin/Hap,	35.71	304
544727	544845	IntergenicSE_86	gi|296395223|ref|YP_003660107.1|; Segniliparus rotundus DSM 44985, ; DSM 44985, ; Srot_2845, ; putative methyl-accepting chemotaxis sensory,	47.37	118
1177364	1177658	IntergenicSE_87	gi|218296666|ref|ZP_03497384.1|; Thermus aquaticus Y51MC23, ; Y51MC23, ; TaqDRAFT_3472, ; Phosphomannose isomerase-like protein,	36.05	294
2476261	2476553	IntergenicSE_88	gi|184185458|gb|ACC68863.1|; Rhinolophus ferrumequinum, ; ; ; BUD13 homolog (predicted),	29.9	292
6681441	6681675	IntergenicSE_89	gi|298523725|ref|ZP_07011134.1|; Mycobacterium tuberculosis 94_M4241A, ; 94_M4241A, ; TBAG_03890, ; conserved hypothetical protein,	100	234
1144099	1144355	IntergenicSE_90	gi|300101956|gb|EFI93365.1|; Schizophyllum commune H4-8, ; H4-8, ; SCHCODRAFT_112507, ; hypothetical protein,	34.18	256
4206280	4206595	IntergenicSE_91	gi|255605591|ref|XP_002538415.1|; Ricinus communis, ; ; RCOM_1876130, ; hypothetical protein,	34.52	315
6688645	6688845	IntergenicSE_92	gi|298523725|ref|ZP_07011134.1|; Mycobacterium tuberculosis 94_M4241A, ; 94_M4241A, ; TBAG_03890, ; conserved hypothetical protein,	67.74	200
8155902	8156359	IntergenicSE_93	gi|296226342|ref|XP_002758885.1|; Callithrix jacchus, ; ; ; HMG box transcription factor BBX isoform 3,	29.82	457
285524	285671	IntergenicSE_94	gi|297200751|ref|ZP_06918148.1|; Streptomyces sviceus ATCC 29083, ; ATCC 29083, ; SSEG_02935, ; DNA polymerase III, subunits gamma and tau,	68.97	147
856305	856532	IntergenicSE_95	gi|256390693|ref|YP_003112257.1|; Catenulispora acidiphila DSM 44928, ; DSM 44928, ; Caci_1493, ; LPXTG-motif cell wall anchor domain protein,	33.9	227
858568	858885	IntergenicSE_96	gi|255071499|ref|XP_002499424.1|; Micromonas sp. RCC299, ; ; MICPUN_99153, ; hypothetical protein,	31.68	317
4703995	4704393	IntergenicSE_97	gi|240274877|gb|EER38392.1|; Ajellomyces capsulatus H143, ; H143, ; HCDG_07261, ; Sec1 family superfamily,	30.89	398
4899964	4900186	IntergenicSE_98	gi|222874059|gb|EEF11190.1|; Populus trichocarpa, ; ; POPTRDRAFT_795353, ; predicted protein,	49.02	222
5458331	5458517	IntergenicSE_99	gi|293337131|ref|NP_001170493.1|; Zea mays, ; ; ; hypothetical protein LOC100384495,	45.1	186
3607856	3608031	IntergenicSE_100	gi|282865114|ref|ZP_06274167.1|; Streptomyces sp. ACTE, ; ACTE, ; SACTEDRAFT_4712, ; glycosyl transferase family 51,	38.46	175
7366531	7366792	IntergenicSE_101	gi|224102329|ref|XP_002312640.1|; Populus trichocarpa, ; ; POPTRDRAFT_565069, ; hypothetical protein,	39.39	261
7585662	7585963	IntergenicSE_102	gi|161077866|ref|NP_001097000.1|; Drosophila melanogaster, ; ; Dmel_CG9915, ; CG9915,	39.68	301
536378	536597	IntergenicSE_103	gi|76819643|ref|YP_337040.1|; Burkholderia pseudomallei 1710b, ; 1710b, ; BURPS1710b_A1884, ; hypothetical protein,	41.54	219
7055190	7055296	IntergenicSE_104	gi|288791057|ref|ZP_06396805.1|; Micromonospora sp. L5, ; L5, ; ML5DRAFT_0691, ; membrane protein-like protein,	59.38	106
14475	14812	IntergenicSE_105	gi|254384110|ref|ZP_04999455.1|; Streptomyces sp. Mg1, ; Mg1, ; SSAG_03757, ; transmembrane efflux protein,	35.37	337
619197	619492	IntergenicSE_106	gi|164423610|ref|XP_959651.2|; Neurospora crassa OR74A, ; OR74A, ; NCU08159, ; hypothetical protein,	35.21	295
1553407	1553574	IntergenicSE_107	gi|115707282|ref|XP_784354.2|; Strongylocentrotus purpuratus, ; ; ; similar to SEC24 related gene family, member B,	38	167
1911894	1912165	IntergenicSE_108	gi|73978559|ref|XP_858659.1|; Canis lupus familiaris, ; ; ; similar to Putative RNA-binding protein,	34.15	271
1937490	1937643	IntergenicSE_109	gi|116671717|ref|YP_832650.1|; Arthrobacter sp. FB24, ; FB24, ; Arth_3172, ; hypothetical protein,	46.15	153
4444284	4444626	IntergenicSE_110	gi|21219906|ref|NP_625685.1|; Streptomyces coelicolor A3(2), ; ; ; large secreted protein,	35.48	342
6073411	6073682	IntergenicSE_111	gi|70941680|ref|XP_741098.1|; Plasmodium chabaudi chabaudi, ; ; PC405106.00.0, ; Pc-fam-2 protein,	32.97	271
7199728	7200143	IntergenicSE_112	gi|280961112|ref|ZP_06235683.1|; Frankia sp. EuI1c, ; EuI1c, ; FraEuI1cDRAFT_1737, ; hypothetical protein,	41.3	415
7936233	7936510	IntergenicSE_113	gi|291445429|ref|ZP_06584819.1|; Streptomyces roseosporus NRRL 15998, ; NRRL 15998, ; SSGG_02647, ; molybdenum cofactor biosynthesis,	41.18	277
8009977	8010119	IntergenicSE_114	gi|256802227|ref|ZP_05531851.1|; Streptomyces viridochromogenes DSM 40736, ; DSM 40736, ; SvirD4_010100015514, ; hypothetical protein,	46.67	142
1371123	1371373	IntergenicSE_115	gi|123449010|ref|XP_001313228.1|; Trichomonas vaginalis G3, ; G3, ; TVAG_179700, ; omega gliadin,	36.73	250
8201456	8201764	IntergenicSE_116	gi|167819564|ref|ZP_02451244.1|; Burkholderia pseudomallei 91, ; 91, ; Bpse9_010100030837, ; transporter, monovalent cation:proton,	30.93	308
566644	566925	IntergenicSE_117	gi|261197163|ref|XP_002624984.1|; Ajellomyces dermatitidis SLH14081, ; SLH14081, ; BDBG_04848, ; hypothetical protein,	37.21	281
758016	758561	IntergenicSE_118	gi|288922613|ref|ZP_06416791.1|; Frankia sp. EUN1f, ; EUN1f, ; FrEUN1fDRAFT_6489, ; LigA,	32.73	545
1487468	1487687	IntergenicSE_119	gi|238061495|ref|ZP_04606204.1|; Micromonospora sp. ATCC 39149, ; ATCC 39149, ; MCAG_02461, ; protein kinase,	43.14	219
1658524	1658903	IntergenicSE_120	gi|148906727|gb|ABR16511.1|; Picea sitchensis, ; ; ; unknown,	36.36	379
1683214	1683345	IntergenicSE_121	gi|1644370|gb|AAB17561.1|; Chlamydomonas reinhardtii, ; ; ;	50	131
6486958	6487177	IntergenicSE_122	gi|85093531|ref|XP_959711.1|; Neurospora crassa OR74A, ; OR74A, ; NCU02391, ; hypothetical protein,	36.92	219
7003049	7003253	IntergenicSE_123	gi|121710422|ref|XP_001272827.1|; Aspergillus clavatus NRRL 1, ; NRRL 1, ; ACLA_090940, ; extracellular threonine rich protein, putative,	45.95	204
7039468	7039741	IntergenicSE_124	gi|76810262|ref|YP_333813.1|; Burkholderia pseudomallei 1710b, ; 1710b, ; BURPS1710b_2418, ; hypothetical protein,	42.86	273
7062813	7063087	IntergenicSE_125	gi|187930455|ref|YP_001900942.1|; Ralstonia pickettii 12J, ; 12J, ; Rpic_3389, ; putative signal transduction protein with EFhand,	37.84	274
7084642	7084831	IntergenicSE_126	gi|159464172|ref|XP_001690316.1|; Chlamydomonas reinhardtii, ; CC-503 cw92 mt+, ; CHLREDRAFT_32796, ; UDP-N-acetylglucosamine-pyrophosphorylase,	53.33	189
7702125	7702334	IntergenicSE_127	gi|289664374|ref|ZP_06485955.1|; Xanthomonas campestris pv. vasculorum NCPPB702, ; NCPPB702, ; XcampvN_010100015218, ; lipoprotein, putative,	37.29	209
7776175	7776473	IntergenicSE_128	gi|300260927|gb|EFJ45143.1|; Volvox carteri f. nagariensis, ; Eve, ; VOLCADRAFT_118458, ; hypothetical protein,	33.9	298
418129	418408	IntergenicSE_129	gi|298505934|gb|ADI84657.1|; Geobacter sulfurreducens KN400, ; KN400, ; KN400_1845, ; DNA mismatch repair ATPase MutS-1,	39.29	279
582929	583143	IntergenicSE_130	gi|297154609|gb|ADI04321.1|; Streptomyces bingchenggensis BCW-1, ; BCW-1, ; SBI_01200, ; methylmalonate-semialdehyde dehydrogenase,	43.4	214
613412	613957	IntergenicSE_131	gi|296140796|ref|YP_003648039.1|; Tsukamurella paurometabola DSM 20162, ; DSM 20162, ; Tpau_3112, ; hypothetical protein,	52.94	545
862758	863036	IntergenicSE_132	gi|198469809|ref|XP_001355132.2|; Drosophila pseudoobscura pseudoobscura, ; MV2-25, ; Dpse_GA17271, ; Dpse\GA17271-PA,	35.71	278
5664907	5665085	IntergenicSE_133	gi|254390224|ref|ZP_05005443.1|; Streptomyces clavuligerus ATCC 27064, ; ATCC 27064, ; SSCG_02690, ; hypothetical protein,	51.35	178
6027231	6027464	IntergenicSE_134	gi|289641931|ref|ZP_06474086.1|; Frankia symbiont of Datisca glomerata, ; ; FsymDgDRAFT_1344, ; hypothetical protein,	39.39	233
6293496	6293732	IntergenicSE_135	gi|147906903|ref|NP_001081962.1|; Xenopus laevis, ; ; ; GATA-binding factor 5-A,	43.18	236
7037577	7037821	IntergenicSE_136	gi|76809828|ref|YP_331693.1|; Burkholderia pseudomallei 1710b, ; 1710b, ; BURPS1710b_0277, ; hypothetical protein,	38.33	244
7115058	7115260	IntergenicSE_137	gi|254382156|ref|ZP_04997517.1|; Streptomyces sp. Mg1, ; Mg1, ; SSAG_01819, ; DNA-binding protein,	48.89	202
7471902	7472265	IntergenicSE_138	gi|288923428|ref|ZP_06417553.1|; Frankia sp. EUN1f, ; EUN1f, ; FrEUN1fDRAFT_7251, ; transcriptional regulator, putative ATPase,,	30.23	363
7518417	7518711	IntergenicSE_139	gi|239610655|gb|EEQ87642.1|; Ajellomyces dermatitidis ER-3, ; ER-3, ; BDCG_02762, ; conserved hypothetical protein,	28.77	294
116600	116758	IntergenicSE_140	gi|294628782|ref|ZP_06707342.1|; Streptomyces sp. e14, ; e14, ; SSTG_00782, ; branched-chain amino acid ABC transporter,,	52.5	158
365032	365190	IntergenicSE_141	gi|255538002|ref|XP_002510066.1|; Ricinus communis, ; ; RCOM_1586680, ; hypothetical protein,	39.58	158
1959479	1959662	IntergenicSE_142	gi|271966445|ref|YP_003340641.1|; Streptosporangium roseum DSM 43021, ; DSM 43021, ; Sros_5115, ; hypothetical protein,	47.62	183
3652220	3652412	IntergenicSE_143	gi|297157130|gb|ADI06842.1|; Streptomyces bingchenggensis BCW-1, ; BCW-1, ; SBI_03721, ; oxidoreductase,	94.74	192
5174673	5174890	IntergenicSE_144	gi|290957243|ref|YP_003488425.1|; Streptomyces scabiei 87.22, ; 87.22, ; SCAB_27651, ; hypothetical protein,	38.57	217
5940587	5940731	IntergenicSE_145	gi|162456115|ref|YP_001618482.1|; Sorangium cellulosum 'So ce 56', ; So ce 56, ; sce7832, ; putative secreted protein,	52.78	144
6681817	6682041	IntergenicSE_146	gi|149923557|ref|ZP_01911957.1|; Plesiocystis pacifica SIR-1, ; SIR-1, ; PPSIR1_34023, ; Response regulator receiver,	45	224
7617901	7618117	IntergenicSE_147	gi|288790766|ref|ZP_06396516.1|; Micromonospora sp. L5, ; L5, ; ML5DRAFT_0402, ; hypothetical protein,	48.08	216
8097370	8097487	IntergenicSE_148	gi|170053945|ref|XP_001862904.1|; Culex quinquefasciatus, ; JHB, ; CpipJ_CPIJ012350, ; lamin b receptor,	69.23	117
2894	3030	IntergenicSE_149	gi|297666726|ref|XP_002811664.1|; Pongo abelii, ; ; ; matrix-remodeling-associated protein 8-like,	44.44	136
249447	249750	IntergenicSE_150	gi|295836869|ref|ZP_06823802.1|; Streptomyces sp. SPB74, ; SPB74, ; SSBG_05543, ; xanthine dehydrogenase, large subunit molybdenum,	39.18	303
859495	859886	IntergenicSE_151	gi|229822183|ref|YP_002883709.1|; Beutenbergia cavernae DSM 12333, ; DSM 12333, ; Bcav_3705, ; protein of unknown function DUF255,	35.29	391
960347	960784	IntergenicSE_152	gi|280964139|ref|ZP_06238667.1|; Frankia sp. EuI1c, ; EuI1c, ; FraEuI1cDRAFT_4722, ; hypothetical protein,	58.06	437
1276219	1276383	IntergenicSE_153	gi|56692644|ref|YP_164102.1|; Singapore grouper iridovirus, ; ; ORF007L, ; hypothetical protein,	42	164
2210052	2210228	IntergenicSE_154	gi|61676835|gb|AAX51889.1|; Saimiri boliviensis, ; ; ; XL,	49.02	176
5684870	5685284	IntergenicSE_155	gi|167524332|ref|XP_001746502.1|; Monosiga brevicollis MX1, ; SAW760, ; MONBRDRAFT_37364, ; hypothetical protein,	37.25	414
6635976	6636255	IntergenicSE_156	gi|225683410|gb|EEH21694.1|; Paracoccidioides brasiliensis Pb03, ; Pb03, ; PABG_03910, ; conserved hypothetical protein,	32.1	279
6790703	6790871	IntergenicSE_157	gi|270492011|ref|ZP_06209074.1|; Acidovorax avenae subsp. avenae ATCC 19860, ; ATCC 19860, ; AcavDRAFT_0820, ; cytochrome c class I,	46.51	168
7490178	7490383	IntergenicSE_158	gi|76818945|ref|YP_336386.1|; Burkholderia pseudomallei 1710b, ; 1710b, ; BURPS1710b_A1230, ; hypothetical protein,	41.18	205
7609390	7609729	IntergenicSE_159	gi|239978650|ref|ZP_04701174.1|; Streptomyces albus J1074, ; J1074, ; SalbJ_010100004399, ; hypothetical protein,	34.29	339
7941616	7941860	IntergenicSE_160	gi|164427715|ref|XP_001728403.1|; Neurospora crassa OR74A, ; OR74A, ; NCU10282, ; hypothetical protein,	41.51	244
744400	744718	IntergenicSE_161	gi|294633846|ref|ZP_06712403.1|; Streptomyces sp. e14, ; e14, ; SSTG_05845, ; pyruvate carboxylase,	30.61	318
763743	763936	IntergenicSE_162	gi|195379920|ref|XP_002048720.1|; Drosophila virilis, ; TSC#15010-1051.87, ; Dvir_GJ21168, ; Dvir\GJ21168-PA,	26.67	193
1510440	1510703	IntergenicSE_163	gi|255933169|ref|XP_002558055.1|; Penicillium chrysogenum Wisconsin 54-1255, ; Wisconsin 54-1255, ; Pc12g12410, ; hypothetical protein,	34.78	263
2132918	2133269	IntergenicSE_164	gi|158317393|ref|YP_001509901.1|; Frankia sp. EAN1pec, ; EAN1.pec, ; Franean1_5644, ; hypothetical protein,	43.4	351
3345165	3345538	IntergenicSE_165	gi|158313034|ref|YP_001505542.1|; Frankia sp. EAN1pec, ; EAN1.pec, ; Franean1_1182, ; translation initiation factor IF-2,	39.22	373
3540821	3541040	IntergenicSE_166	gi|254482084|ref|ZP_05095326.1|; marine gamma proteobacterium HTCC2148, ; HTCC2148, ; GPB2148_156, ; Methionine synthase, vitamin-B12 independent,,	36.54	219
6693775	6693928	IntergenicSE_167	gi|294628793|ref|ZP_06707353.1|; Streptomyces sp. e14, ; e14, ; SSTG_00793, ; glutamate synthase large subunit,	47.83	153
7687901	7688061	IntergenicSE_168	gi|221508880|gb|EEE34449.1|; Toxoplasma gondii VEG, ; VEG, ; TGVEG_020360, ; conserved hypothetical protein,	37.78	160
3497902	3498076	IntergenicSE_169	gi|168702732|ref|ZP_02735009.1|; Gemmata obscuriglobus UQM 2246, ; UQM 2246, ; GobsU_010100024606, ; hypothetical protein,	51.43	174
5506368	5506643	IntergenicSE_170	gi|221211174|ref|ZP_03584153.1|; Burkholderia multivorans CGD1, ; CGD1, ; BURMUCGD1_0398, ; cytochrome d ubiquinol oxidase, subunit II,	50	275
7224377	7224711	IntergenicSE_171	gi|299471960|emb|CBN79639.2|; Ectocarpus siliculosus, ; Ec 32, ; Esi_0301_0014, ; conserved unknown protein (Partial),	35.29	334
395409	395735	IntergenicSE_172	gi|167644942|ref|YP_001682605.1|; Caulobacter sp. K31, ; K31, ; Caul_0977, ; PE-PGRS family protein,	59.38	326
495139	495306	IntergenicSE_173	gi|298482265|ref|ZP_07000452.1|; Bacteroides sp. D22, ; D22, ; HMPREF0106_02727, ; conserved hypothetical protein,	46.15	167
1376739	1376860	IntergenicSE_174	gi|291455141|ref|ZP_06594531.1|; Streptomyces albus J1074, ; J1074, ; SSHG_05434, ; conserved hypothetical protein,	41.67	121
1507407	1507673	IntergenicSE_175	gi|167856084|ref|ZP_02478826.1|; Haemophilus parasuis 29755, ; 29755, ; HPS_09745, ; hypothetical protein,	38.3	266
5318037	5318201	IntergenicSE_176	gi|167758895|ref|ZP_02431022.1|; Clostridium scindens ATCC 35704, ; ATCC 35704, ; CLOSCI_01241, ; hypothetical protein,	46.67	164
5781969	5782322	IntergenicSE_177	gi|221052128|ref|XP_002257640.1|; Plasmodium knowlesi strain H, ; H, ; PKH_011440, ; hypothetical protein,	37.88	353
5971410	5971573	IntergenicSE_178	gi|256680932|ref|ZP_05491243.1|; Streptomyces sp. SPB78, ; SPB78, ; SSPB78_010100031871, ; hypothetical protein,	42.11	163
7892441	7892764	IntergenicSE_179	gi|289770162|ref|ZP_06529540.1|; Streptomyces lividans TK24, ; TK24, ; SSPG_03430, ; transcriptional regulatory protein,	43.1	323
7894390	7894689	IntergenicSE_180	gi|227541650|ref|ZP_03971699.1|; Corynebacterium glucuronolyticum ATCC 51866, ; ATCC 51866, ; HMPREF0293_0969, ; possible TPR repeat-containing protein,	25.64	299
2472490	2472638	IntergenicSE_181	gi|242066970|ref|XP_002454774.1|; Sorghum bicolor, ; ; SORBIDRAFT_04g037090, ; hypothetical protein,	44.44	148
6774618	6774869	IntergenicSE_182	gi|73949537|ref|XP_544323.2|; Canis lupus familiaris, ; ; ; similar to creatine kinase, brain,	34.94	251
7556294	7556710	IntergenicSE_183	gi|254385302|ref|ZP_05000632.1|; Streptomyces sp. Mg1, ; Mg1, ; SSAG_04917, ; type I PKS,	45.61	416
2263038	2263175	IntergenicSE_184	gi|256776884|ref|ZP_05515347.1|; Streptomyces hygroscopicus ATCC 53653, ; ATCC 53653, ; ShygA5_010100018426, ; putative penicillin acylase,	50	137
3535473	3535650	IntergenicSE_185	gi|269956097|ref|YP_003325886.1|; Xylanimonas cellulosilytica DSM 15894, ; DSM 15894, ; Xcel_1297, ; NUDIX hydrolase,	82.35	177
5828109	5828347	IntergenicSE_186	gi|71654746|ref|XP_815986.1|; Trypanosoma cruzi strain CL Brener, ; CL Brener, ; Tc00.1047053506821.130, ; hypothetical protein,	28.57	238
7290731	7290909	IntergenicSE_187	gi|242040065|ref|XP_002467427.1|; Sorghum bicolor, ; ; SORBIDRAFT_01g027930, ; hypothetical protein,	44.9	178
1126241	1126470	IntergenicSE_188	gi|226456571|gb|EEH53872.1|; Micromonas pusilla CCMP1545, ; CCMP1545, ; MICPUCDRAFT_69976, ; predicted protein,	36.99	229
2186057	2186386	IntergenicSE_189	gi|189236774|ref|XP_001807993.1|; Tribolium castaneum, ; Georgia GA2, ; ; similar to AGAP002501-PA,	38.1	329
7889948	7890142	IntergenicSE_190	gi|168034588|ref|XP_001769794.1|; Physcomitrella patens subsp. patens, ; ; PHYPADRAFT_166555, ; hypothetical protein,	41.3	194
8116990	8117188	IntergenicSE_191	gi|115379463|ref|ZP_01466561.1|; Stigmatella aurantiaca DW4/3-1, ; DW4/3-1, ; STIAU_1292, ; phage related protein,	44.68	198
555270	555376	IntergenicSE_192	gi|218678670|ref|ZP_03526567.1|; Rhizobium etli CIAT 894, ; CIAT 894, ; RetlC8_010100007204, ; hypothetical protein,	50	106
1971120	1971463	IntergenicSE_193	gi|239945011|ref|ZP_04696948.1|; Streptomyces roseosporus NRRL 15998, ; NRRL 15998, ; SrosN15_010100028745, ; hypothetical protein,	30.17	343
2906127	2906470	IntergenicSE_194	gi|167572969|ref|ZP_02365843.1|; Burkholderia oklahomensis C6786, ; C6786, ; BoklC_010100024238, ; hypothetical protein,	45.45	343
6845239	6845463	IntergenicSE_195	gi|291443415|ref|ZP_06582805.1|; Streptomyces roseosporus NRRL 15998, ; NRRL 15998, ; SSGG_00632, ; conserved hypothetical protein,	37.5	224
6992619	6992842	IntergenicSE_196	gi|282871661|ref|ZP_06280654.1|; Streptomyces sp. ACT-1, ; ACT-1, ; SACT1DRAFT_4679, ; glycosyl transferase family 2,	35.29	223
7257746	7258004	IntergenicSE_197	gi|300100728|gb|EFI92139.1|; Schizophyllum commune H4-8, ; H4-8, ; SCHCODRAFT_258620, ; hypothetical protein,	32.14	258
901602	901782	IntergenicSE_198	gi|189196222|ref|XP_001934449.1|; Pyrenophora tritici-repentis Pt-1C-BFP, ; Pt-1C-BFP, ; PTRG_04116, ; C2H2 type zinc finger domain containing protein,	50	180
1205418	1205600	IntergenicSE_199	gi|159468227|ref|XP_001692284.1|; Chlamydomonas reinhardtii, ; CC-503 cw92 mt+, ; CHLREDRAFT_170971, ; hypothetical protein,	40.74	182
2072049	2072180	IntergenicSE_200	gi|294811097|ref|ZP_06769740.1|; Streptomyces clavuligerus ATCC 27064, ; ATCC 27064, ; SCLAV_0263, ; putative regulator protein,	46.51	131
2120383	2120589	IntergenicSE_201	gi|262106014|gb|EEY64066.1|; Phytophthora infestans T30-4, ; T30-4, ; PITG_02586, ; conserved hypothetical protein,	53.66	206
4210139	4210272	IntergenicSE_202	gi|239982377|ref|ZP_04704901.1|; Streptomyces albus J1074, ; J1074, ; SalbJ_010100023296, ; hypothetical protein,	43.9	133
4258586	4258801	IntergenicSE_203	gi|148908432|gb|ABR17329.1|; Picea sitchensis, ; ; ; unknown,	37.04	215
4703185	4703520	IntergenicSE_204	gi|297161330|gb|ADI11042.1|; Streptomyces bingchenggensis BCW-1, ; BCW-1, ; SBI_07922, ; nucleotidyltransferase,	41.51	335
5363562	5363834	IntergenicSE_205	gi|58266440|ref|XP_570376.1|; Cryptococcus neoformans var. neoformans JEC21, ; JEC21, ; CND01260, ; hypothetical protein,	43.1	272
5710996	5711203	IntergenicSE_206	gi|270503281|ref|ZP_06220172.1|; Micromonospora aurantiaca ATCC 27029, ; ATCC 27029, ; MicauDRAFT_5166, ; integrase family protein,	42.86	207
8024663	8024869	IntergenicSE_207	gi|255950670|ref|XP_002566102.1|; Penicillium chrysogenum Wisconsin 54-1255, ; Wisconsin 54-1255, ; Pc22g22070, ; hypothetical protein,	32.88	206
543706	544088	IntergenicSE_208	gi|261358585|gb|EEY21013.1|; Verticillium albo-atrum VaMs.102, ; VaMs.102, ; VDBG_07123, ; nuc-1 negative regulatory protein preg,	35.09	382
1143553	1143755	IntergenicSE_209	gi|159468602|ref|XP_001692463.1|; Chlamydomonas reinhardtii, ; CC-503 cw92 mt+, ; CHLREDRAFT_12075, ; DnaJ-like protein,	37.88	202
1340216	1340532	IntergenicSE_210	gi|158339427|ref|YP_001520604.1|; Acaryochloris marina MBIC11017, ; MBIC11017, ; AM1_6355, ; glutamate synthase [NADPH] small chain,	29.09	316
1422350	1422496	IntergenicSE_211	gi|110636846|ref|YP_677054.1|; Cytophaga hutchinsonii ATCC 33406, ; ATCC 33406, ; CHU_0423, ; hypothetical protein,	47.37	146
1503724	1503926	IntergenicSE_212	gi|145233833|ref|XP_001400289.1|; Aspergillus niger CBS 513.88, ; ; An02g11625, ; hypothetical protein,	37.5	202
2230806	2231077	IntergenicSE_213	gi|300107247|gb|EFI98650.1|; Schizophyllum commune H4-8, ; H4-8, ; SCHCODRAFT_108532, ; hypothetical protein,	40.85	271
2263914	2264067	IntergenicSE_214	gi|271964383|ref|YP_003338579.1|; Streptosporangium roseum DSM 43021, ; DSM 43021, ; Sros_2879, ; hypothetical protein,	46.81	153
3679564	3679721	IntergenicSE_215	gi|89897238|ref|YP_520725.1|; Desulfitobacterium hafniense Y51, ; Y51, ; DSY4492, ; hypothetical protein,	41.03	157
5248605	5248843	IntergenicSE_216	gi|14140113|emb|CAC39030.1|; Oryza sativa, ; ; ; putative protein,	40.35	238
5545045	5545272	IntergenicSE_217	gi|51893208|ref|YP_075899.1|; Symbiobacterium thermophilum IAM 14863, ; IAM 14863, ; STH2070, ; hypothetical protein,	53.12	227
5862669	5862905	IntergenicSE_218	gi|296236198|ref|XP_002763227.1|; Callithrix jacchus, ; ; ; angiomotin,	37.1	236
5946235	5946636	IntergenicSE_219	gi|4097102|gb|AAD10375.1|; Oryza sativa, ; ; ;	37.74	401
6292587	6292820	IntergenicSE_220	gi|299130515|ref|ZP_07023802.1|; Alicycliphilus denitrificans BC, ; BC, ; AlideDRAFT_3532, ; arsenate reductase,	36.99	233
6710031	6710474	IntergenicSE_221	gi|21322740|dbj|BAC00498.1|; Ascaris suum, ; ; ; ASABF-gamma,	36.36	443
7203537	7203838	IntergenicSE_222	gi|255935651|ref|XP_002558852.1|; Penicillium chrysogenum Wisconsin 54-1255, ; Wisconsin 54-1255, ; Pc13g04160, ; hypothetical protein,	33.9	301
7747538	7747692	IntergenicSE_223	gi|156354206|ref|XP_001623291.1|; Nematostella vectensis, ; CH2 x CH6, ; NEMVEDRAFT_v1g248113, ; hypothetical protein,	51.43	154
8158171	8158331	IntergenicSE_224	gi|255610533|ref|XP_002539197.1|; Ricinus communis, ; ; RCOM_1791440, ; hypothetical protein,	44.19	160
8202917	8203152	IntergenicSE_225	gi|255036173|ref|YP_003086794.1|; Dyadobacter fermentans DSM 18053, ; DSM 18053, ; Dfer_2411, ; hypothetical protein,	34.21	235
356598	356750	IntergenicSE_226	gi|297530826|ref|YP_003672101.1|; Geobacillus sp. C56-T3, ; C56-T3, ; GC56T3_2569, ; hypothetical protein,	63.16	152
962574	962887	IntergenicSE_227	gi|300105668|gb|EFI97072.1|; Schizophyllum commune H4-8, ; H4-8, ; SCHCODRAFT_109429, ; hypothetical protein,	45.45	313
1028534	1028835	IntergenicSE_228	gi|167920460|ref|ZP_02507551.1|; Burkholderia pseudomallei BCC215, ; BCC215, ; BpseBC_010100018079, ; hypothetical protein,	30.95	301
1045925	1046170	IntergenicSE_229	gi|154489963|ref|ZP_02030224.1|; Parabacteroides merdae ATCC 43184, ; ATCC 43184, ; PARMER_00192, ; hypothetical protein,	42.5	245
1444268	1444396	IntergenicSE_230	gi|22087141|gb|AAM90854.1|AF481876_3; African swine fever virus, ; Lisbon60, ; ; T-lymphocyte CD2 receptor-like protein,	40.54	128
1449866	1450084	IntergenicSE_231	gi|16329584|ref|NP_440312.1|; Synechocystis sp. PCC 6803, ; PCC 6803, ; sll1516, ; hypothetical protein,	35.29	218
1543750	1544114	IntergenicSE_232	gi|6056391|gb|AAF02855.1|AC009324_4; Arabidopsis thaliana, ; ; ;	28.74	364
1651773	1651932	IntergenicSE_233	gi|115757111|ref|XP_793342.2|; Strongylocentrotus purpuratus, ; ; ; hypothetical protein,	48.84	159
1981993	1982252	IntergenicSE_234	gi|197295589|ref|YP_002154130.1|; Burkholderia cenocepacia J2315, ; J2315, ; BCAS0759, ; putative peptidoglycan-binding membrane protein,	33.85	259
1985245	1985485	IntergenicSE_235	gi|103487184|ref|YP_616745.1|; Sphingopyxis alaskensis RB2256, ; RB2256, ; Sala_1699, ; hypothetical protein,	34.43	240
2016181	2016525	IntergenicSE_236	gi|1780951|emb|CAA35287.1|; Human herpesvirus 5, ; AD169, ; ;	36.92	344
2373468	2373668	IntergenicSE_237	gi|300260725|gb|EFJ44942.1|; Volvox carteri f. nagariensis, ; Eve, ; VOLCADRAFT_94742, ; hypothetical protein,	68.42	200
2490443	2490581	IntergenicSE_238	gi|257440319|ref|ZP_05616074.1|; Faecalibacterium prausnitzii A2-165, ; A2-165, ; FAEPRAA2165_02897, ; cobalamin biosynthesis protein CobD,	41.46	138
3860960	3861126	IntergenicSE_239	gi|297155854|gb|ADI05566.1|; Streptomyces bingchenggensis BCW-1, ; BCW-1, ; SBI_02445, ; putative serine/threonine protein kinase,	50	166
4352998	4353177	IntergenicSE_240	gi|71407555|ref|XP_806238.1|; Trypanosoma cruzi strain CL Brener, ; CL Brener, ; Tc00.1047053507731.30, ; hypothetical protein,	46.34	179
5682325	5682576	IntergenicSE_241	gi|294816823|ref|ZP_06775465.1|; Streptomyces clavuligerus ATCC 27064, ; ATCC 27064, ; SCLAV_p0282, ; Hypothetical protein,	39.34	251
5854820	5854945	IntergenicSE_242	gi|224076203|ref|XP_002193402.1|; Taeniopygia guttata, ; ; ; similar to growth arrest-specific 2 like 2,	46.34	125
6089291	6089496	IntergenicSE_243	gi|291239418|ref|XP_002739620.1|; Saccoglossus kowalevskii, ; ; ; U2 small nuclear RNA auxiliary factor 1-like,	45.61	205
6377343	6377450	IntergenicSE_244	gi|280962561|ref|ZP_06237119.1|; Frankia sp. EuI1c, ; EuI1c, ; FraEuI1cDRAFT_3173, ; Alcohol dehydrogenase GroES domain protein,	57.14	107
6416487	6416681	IntergenicSE_245	gi|115384404|ref|XP_001208749.1|; Aspergillus terreus NIH2624, ; NIH2624, ; ATEG_01384, ; hypothetical protein,	37.93	194
6460665	6460844	IntergenicSE_246	gi|162450870|ref|YP_001613237.1|; Sorangium cellulosum 'So ce 56', ; So ce 56, ; sce2598, ; stigma-specific Stig1 family protein,	34.88	179
6618635	6618929	IntergenicSE_247	gi|256271680|gb|EEU06719.1|; Saccharomyces cerevisiae JAY291, ; JAY291, ; C1Q_02780, ; Zap1p,	47.06	294
6869716	6869918	IntergenicSE_248	gi|218510150|ref|ZP_03508028.1|; Rhizobium etli Brasil 5, ; Brasil 5, ; RetlB5_010100023365, ; beta-fructofuranosidase protein,	37.93	202
6879569	6879750	IntergenicSE_249	gi|167519663|ref|XP_001744171.1|; Monosiga brevicollis MX1, ; SAW760, ; MONBRDRAFT_23972, ; hypothetical protein,	38.78	181
6991071	6991403	IntergenicSE_250	gi|221210285|ref|ZP_03583265.1|; Burkholderia multivorans CGD1, ; CGD1, ; BURMUCGD1_5816, ; beta-lactamase,	42.62	332
7347247	7347423	IntergenicSE_251	gi|149915835|ref|ZP_01904359.1|; Roseobacter sp. AzwK-3b, ; AzwK-3b, ; RAZWK3B_07144, ; inositol monophosphatase family protein,	44.74	176
7734039	7734184	IntergenicSE_252	gi|221487577|gb|EEE25809.1|; Toxoplasma gondii GT1, ; GT1, ; TGGT1_089070, ; conserved hypothetical protein,	63.64	145
8044372	8044589	IntergenicSE_253	gi|187926192|ref|YP_001892537.1|; Ralstonia pickettii 12J, ; 12J, ; Rpic_4005, ; transcriptional regulator, LuxR family,	37.29	217
150736	151015	IntergenicSE_254	gi|280965864|ref|ZP_06240344.1|; Frankia sp. EuI1c, ; EuI1c, ; FraEuI1cDRAFT_6401, ; hypothetical protein,	32.73	279
374544	374720	IntergenicSE_255	gi|190338722|gb|AAI63066.1|; Danio rerio, ; ; ; v2rx1 protein,	48.57	176
515671	515827	IntergenicSE_256	gi|170066854|ref|XP_001868249.1|; Culex quinquefasciatus, ; JHB, ; CpipJ_CPIJ018169, ; hypothetical protein,	41.86	156
593085	593251	IntergenicSE_257	gi|256766612|ref|ZP_05505786.1|; Streptomyces sp. C, ; C, ; StreC_010100008581, ; DNA recombination and repair protein,	43.18	166
712081	712450	IntergenicSE_258	gi|217419149|ref|ZP_03450656.1|; Burkholderia pseudomallei 576, ; 576, ; BUC_5706, ; conserved hypothetical protein,	42.59	369
1078794	1079019	IntergenicSE_259	gi|152968343|ref|YP_001364127.1|; Kineococcus radiotolerans SRS30216, ; SRS30216, ; Krad_4404, ; protein of unknown function DUF214,	40.82	225
1154001	1154173	IntergenicSE_260	gi|238059236|ref|ZP_04603945.1|; Micromonospora sp. ATCC 39149, ; ATCC 39149, ; MCAG_00202, ; polyketide synthase,	40.74	172
1263022	1263342	IntergenicSE_261	gi|283781906|ref|YP_003372661.1|; Pirellula staleyi DSM 6068, ; DSM 6068, ; Psta_4151, ; protein of unknown function DUF1549,	46.34	320
1580133	1580399	IntergenicSE_262	gi|242012405|ref|XP_002426923.1|; Pediculus humanus corporis, ; USDA, ; Phum_PHUM286710, ; class A rhodopsin-like G-protein coupled,	34.48	266
2401920	2402049	IntergenicSE_263	gi|291409459|ref|XP_002721027.1|; Oryctolagus cuniculus, ; ; ; MAP/microtubule affinity-regulating kinase,	43.59	129
2439252	2439405	IntergenicSE_264	gi|58268452|ref|XP_571382.1|; Cryptococcus neoformans var. neoformans JEC21, ; JEC21, ; CNF04110, ; hypothetical protein,	36.54	153
2763044	2763459	IntergenicSE_265	gi|169629017|ref|YP_001702666.1|; Mycobacterium abscessus ATCC 19977, ; ATCC 19977, ; MAB_1929, ; hypothetical protein,	36.54	415
2848958	2849453	IntergenicSE_266	gi|229595538|ref|XP_001016928.2|; Tetrahymena thermophila, ; SB210, ; TTHERM_00979960, ; hypothetical protein,	28.26	495
3517035	3517329	IntergenicSE_267	gi|145602432|ref|XP_359870.2|; Magnaporthe oryzae 70-15, ; 70-15, ; MGG_04907, ; hypothetical protein,	41.51	294
3838109	3838210	IntergenicSE_268	gi|260819010|ref|XP_002604675.1|; Branchiostoma floridae, ; S238N-H82, ; BRAFLDRAFT_94837, ; hypothetical protein,	53.57	101
3935804	3936206	IntergenicSE_269	gi|300268730|gb|EFJ52910.1|; Volvox carteri f. nagariensis, ; Eve, ; VOLCADRAFT_86378, ; hypothetical protein,	29.59	402
5849110	5849280	IntergenicSE_270	gi|291407926|ref|XP_002720280.1|; Oryctolagus cuniculus, ; ; ; WASP family 1-like,	53.85	170
6090337	6090504	IntergenicSE_271	gi|170102244|ref|XP_001882338.1|; Laccaria bicolor S238N-H82, ; S238N-H82, ; LACBIDRAFT_299412, ; hypothetical protein,	35.71	167
6447665	6447896	IntergenicSE_272	gi|23015121|ref|ZP_00054907.1|; Magnetospirillum magnetotacticum MS-1, ; MS-1, ; Magn03009562, ; COG2861: Uncharacterized protein conserved in,	45	231
6673204	6673328	IntergenicSE_273	gi|224052773|ref|XP_002197419.1|; Taeniopygia guttata, ; ; ; collagen, type XVII, alpha 1,	46.15	124
6696051	6696205	IntergenicSE_274	gi|256779247|ref|ZP_05517710.1|; Streptomyces hygroscopicus ATCC 53653, ; ATCC 53653, ; ShygA5_010100030590, ; modular polyketide synthase,	48.65	154
6714737	6714902	IntergenicSE_275	gi|254525080|ref|ZP_05137135.1|; Stenotrophomonas sp. SKA14, ; SKA14, ; SSKA14_4220, ; conserved hypothetical protein,	44.23	165
6783025	6783313	IntergenicSE_276	gi|58200721|gb|AAW66610.1|; Mesocricetus auratus, ; ; ; ZPA,	35.85	288
6854706	6854946	IntergenicSE_277	gi|194741520|ref|XP_001953237.1|; Drosophila ananassae, ; TSC#14024-0371.13, ; Dana_GF17667, ; GF17667,	33.8	240
6995090	6995220	IntergenicSE_278	gi|300100347|gb|EFI91760.1|; Schizophyllum commune H4-8, ; H4-8, ; SCHCODRAFT_258778, ; hypothetical protein,	50	130
7115800	7115954	IntergenicSE_279	gi|299116816|emb|CBN74928.1|; Ectocarpus siliculosus, ; Ec 32, ; Esi_0060_0020, ; conserved unknown protein,	40.82	154
7299218	7299405	IntergenicSE_280	gi|111023536|ref|YP_706508.1|; Rhodococcus jostii RHA1, ; RHA1, ; RHA1_ro06577, ; hypothetical protein,	36.07	187
7491907	7492020	IntergenicSE_281	gi|218667164|ref|YP_002425569.1|; Acidithiobacillus ferrooxidans ATCC 23270, ; ATCC 23270, ; AFE_1097, ; conjugal transfer protein TraN, putative,	40.54	113

## Sheet: Supplementary Tabe 3
Supplementary Table3. Proteins identified by nano-2D LC-MS/MS. Gene identifier and presence in sampled time-point indicated.
			Fermentation sample time points
Accession ID.	Prodigal annotation	No Peptides identified	40 h	48 h	51 h	57 h	71 h	96 h
SACE_0430	NC_009142_0429	2					x
SACE_3962	NC_009142_3919	2					x
SACE_0003	NC_009142_0002	5
SACE_0004	NC_009142_0003	28	x	x		x	x	x
SACE_0008	NC_009142_0007	34	x	x	x	x	x	x
SACE_0009	NC_009142_0008	65	x	x		x	x	x
SACE_0033	NC_009142_0032	4			x
SACE_0034	NC_009142_0033	20	x	x	x	x	x	x
SACE_0040	NC_009142_0039	2		x
SACE_0044	NC_009142_0043	9	x	x
SACE_0048	NC_009142_0047	6
SACE_0049	NC_009142_0048	2
SACE_0050	NC_009142_0049	5			x
SACE_0061	NC_009142_0060	3
SACE_0074	NC_009142_0072	2
SACE_0076	NC_009142_0073	2	x	x	x	x		x
SACE_0078	NC_009142_0075	2	x
SACE_0092	NC_009142_0089	7	x	x			x	x
SACE_0105	NC_009142_0102	2
SACE_0107	NC_009142_0104	3
SACE_0116	NC_009142_0113	20		x		x	x	x
SACE_0120	NC_009142_0117	2
SACE_0123	NC_009142_0120	2		x			x	x
SACE_0125	NC_009142_0122	2						x
SACE_0127	NC_009142_0124	4	x	x	x
SACE_0130	NC_009142_0127	8	x	x		x	x	x
SACE_0136	NC_009142_0133	6	x	x		x	x	x
SACE_0149	NC_009142_0145	4	x	x			x	x
SACE_0151	NC_009142_0147	2		x			x	x
SACE_0152	NC_009142_0148	4				x	x	x
SACE_0153	NC_009142_0149	2	x			x	x
SACE_0157	NC_009142_0153	3		x		x	x	x
SACE_0158	NC_009142_0154	5		x
SACE_0165	NC_009142_0161	28	x	x		x	x	x
SACE_0166	NC_009142_0162	69	x	x	x	x	x	x
SACE_0167	NC_009142_0163	4		x		x		x
SACE_0168	NC_009142_0164	2
SACE_0187	NC_009142_0185	2	x	x			x
SACE_0193	NC_009142_0191	34	x	x	x	x	x	x
SACE_0194	-	26	x	x		x	x	x
SACE_0195	NC_009142_0193	22	x	x	x	x	x	x
SACE_0197	NC_009142_0195	2	x	x		x
SACE_0199	NC_009142_0197	2				x
SACE_0200	NC_009142_0198	3	x	x			x
SACE_0201	-	2	x	x		x	x	x
SACE_0209	-	7	x	x
SACE_0217	NC_009142_0216	20	x	x		x	x	x
SACE_0231	NC_009142_0230	2		x
SACE_0251	NC_009142_0251	25					x	x
SACE_0254	-	2			x
SACE_0255	NC_009142_0255	2				x
SACE_0274	NC_009142_0273	28	x	x		x	x	x
SACE_0282	NC_009142_0282	57	x	x	x	x	x	x
SACE_0283	NC_009142_0283	43	x	x	x	x	x	x
SACE_0302	NC_009142_0302	29					x	x
SACE_0309	NC_009142_0309	4	x			x	x	x
SACE_0310	NC_009142_0310	2	x	x		x	x	x
SACE_0311	NC_009142_0311	9	x	x		x	x	x
SACE_0312	NC_009142_0312	4	x	x		x	x	x
SACE_0317	NC_009142_0317	3				x
SACE_0320	NC_009142_0320	2
SACE_0323	NC_009142_0323	2	x
SACE_0325	NC_009142_0325	2		x
SACE_0327	-	4						x
SACE_0329	-	20	x	x	x	x	x	x
SACE_0330	-	2	x	x
SACE_0331	NC_009142_0331	2	x
SACE_0333	NC_009142_0333	2					x
SACE_0337	NC_009142_0337	5					x
SACE_0338	NC_009142_0338	2		x
SACE_0340	NC_009142_0340	2					x
SACE_0347	NC_009142_0347	2
SACE_0352	NC_009142_0352	3	x	x			x
SACE_0360	NC_009142_0360	22	x	x		x	x	x
SACE_0377	NC_009142_0376	22	x	x	x	x	x
SACE_0391	NC_009142_0390	22	x	x		x	x	x
SACE_0393	NC_009142_0392	22	x	x		x	x	x
SACE_0395	NC_009142_0394	6	x				x
SACE_0396	NC_009142_0395	73	x	x	x	x	x	x
SACE_0399	NC_009142_0398	2	x	x	x	x		x
SACE_0406	NC_009142_0405	4	x	x		x	x	x
SACE_0409	NC_009142_0408	25	x	x		x	x	x
SACE_0410	NC_009142_0409	3
SACE_0413	NC_009142_0412	2			x	x
SACE_0414	NC_009142_0413	245	x	x	x	x	x	x
SACE_0424	NC_009142_0423	24	x	x		x	x	x
SACE_0428	-	4	x	x		x	x	x
SACE_0433	NC_009142_0432	27	x	x	x	x	x	x
SACE_0437	-	3
SACE_0438	NC_009142_0437	5	x	x		x	x	x
SACE_0442	-	8	x	x		x	x	x
SACE_0443	NC_009142_0442	24	x	x			x	x
SACE_0444	NC_009142_0443	2		x
SACE_0452	NC_009142_0451	5		x		x	x	x
SACE_0453	NC_009142_0452	24		x		x	x	x
SACE_0455	-	2	x			x
SACE_0461	NC_009142_0460	47	x	x		x	x	x
SACE_0462	NC_009142_0461	26	x	x			x	x
SACE_0475	-	2	x	x		x
SACE_0483	NC_009142_0482	2
SACE_0484	NC_009142_0483	70	x	x	x	x	x	x
SACE_0485	NC_009142_0484	5	x	x	x	x	x	x
SACE_0486	NC_009142_0485	2	x
SACE_0495	NC_009142_0495	2
SACE_0497	NC_009142_0497	2					x
SACE_0498	NC_009142_0498	7		x			x	x
SACE_0506	NC_009142_0505	2
SACE_0507	NC_009142_0506	2				x		x
SACE_0508	NC_009142_0507	7						x
SACE_0509	-	6
SACE_0510	-	2	x	x			x	x
SACE_0511	NC_009142_0510	44	x	x	x	x	x	x
SACE_0525	NC_009142_0526	2	x	x		x	x	x
SACE_0527	NC_009142_0528	262	x	x	x	x	x	x
SACE_0533	NC_009142_0534	4
SACE_0535	NC_009142_0536	6					x	x
SACE_0545	NC_009142_0546	2	x	x
SACE_0557	NC_009142_0557	47	x	x		x	x	x
SACE_0558	NC_009142_0558	3	x	x		x	x	x
SACE_0560	NC_009142_0560	27	x	x		x	x
SACE_0562	NC_009142_0562	2
SACE_0563	NC_009142_0563	25	x	x		x	x	x
SACE_0564	NC_009142_0564	2	x	x
SACE_0567	NC_009142_0566	3
SACE_0568	NC_009142_0567	2		x
SACE_0574	NC_009142_0573	24	x	x	x	x	x	x
SACE_0577	NC_009142_0576	3		x		x	x	x
SACE_0586	-	2		x			x
SACE_0594	NC_009142_0593	2		x			x
SACE_0595	NC_009142_0594	2	x	x		x	x	x
SACE_0619	NC_009142_0619	22	x	x		x	x	x
SACE_0624	NC_009142_0624	5			x	x	x	x
SACE_0630	NC_009142_0630	36	x	x	x	x	x	x
SACE_0632	NC_009142_0632	5
SACE_0633	NC_009142_0633	4	x	x
SACE_0634	NC_009142_0634	4	x
SACE_0635	NC_009142_0635	2				x	x	x
SACE_0636	NC_009142_0636	5	x	x		x	x	x
SACE_0647	NC_009142_0648	22	x	x		x	x
SACE_0649	NC_009142_0649	56	x	x	x	x	x	x
SACE_0665	NC_009142_0665	2				x
SACE_0675	NC_009142_0674	4	x				x	x
SACE_0679	NC_009142_0677	2				x
SACE_0690	NC_009142_0689	5		x		x	x
SACE_0691	NC_009142_0690	2
SACE_0693	NC_009142_0692	4		x	x
SACE_0695	NC_009142_0695	5
SACE_0696	NC_009142_0696	8	x				x	x
SACE_0698	NC_009142_0698	2	x	x		x	x
SACE_0700	NC_009142_0700	3	x			x
SACE_0713	-	22		x			x	x
SACE_0714	NC_009142_0713	2
SACE_0715	NC_009142_0714	29	x	x		x	x	x
SACE_0717	NC_009142_0716	2						x
SACE_0719	NC_009142_0718	24	x	x		x	x	x
SACE_0720	NC_009142_0719	7	x	x		x	x	x
SACE_0723	NC_009142_0722	29	x	x		x	x
SACE_0724	-	24					x
SACE_0726	NC_009142_0725	4				x	x
SACE_0727	NC_009142_0726	9	x	x		x	x	x
SACE_0728	NC_009142_0727	22	x	x	x	x	x	x
SACE_0730	-	29	x	x	x	x	x	x
SACE_0731	-	24	x	x	x	x	x	x
SACE_0751	NC_009142_0749	2				x		x
SACE_0755	-	4		x		x
SACE_0756	NC_009142_0754	2				x	x	x
SACE_0761	NC_009142_0759	6	x	x
SACE_0762	NC_009142_0760	4			x
SACE_0763	NC_009142_0761	2				x
SACE_0766	NC_009142_0764	7	x	x	x	x	x
SACE_0774	NC_009142_0772	8	x	x		x	x	x
SACE_0784	NC_009142_0782	45			x	x	x	x
SACE_0787	NC_009142_0785	3	x	x
SACE_0788	NC_009142_0786	2		x				x
SACE_0789	NC_009142_0787	23	x	x				x
SACE_0799	NC_009142_0797	36	x	x	x	x	x	x
SACE_0804	NC_009142_0801	2				x	x	x
SACE_0805	NC_009142_0802	2				x
SACE_0806	NC_009142_0803	25	x	x			x	x
SACE_0807	NC_009142_0804	3					x
SACE_0808	NC_009142_0805	5
SACE_0809	NC_009142_rRNA_0099	2	x	x			x
SACE_0811	NC_009142_0808	8	x	x		x	x	x
SACE_0816	-	23	x	x		x	x	x
SACE_0817	NC_009142_0814	2				x
SACE_0818	-	2				x
SACE_0820	NC_009142_0817	2				x
SACE_0838	NC_009142_0835	50	x	x	x	x	x	x
SACE_0844	NC_009142_0841	38	x	x	x	x	x	x
SACE_0849	NC_009142_0846	27	x	x		x	x	x
SACE_0853	NC_009142_0851	27	x	x	x	x	x
SACE_0868	NC_009142_0865	22						x
SACE_0871	-	24	x	x		x	x	x
SACE_0888	-	2					x
SACE_0897	NC_009142_0889	39	x	x		x	x	x
SACE_0899	NC_009142_0891	26	x	x		x	x	x
SACE_0902	NC_009142_0894	38	x	x	x	x	x	x
SACE_0907	NC_009142_0899	20	x	x		x	x	x
SACE_0909	NC_009142_0901	4
SACE_0914	NC_009142_0906	29	x	x		x	x	x
SACE_0930	NC_009142_0922	27	x	x	x	x	x	x
SACE_0934	NC_009142_0926	27	x	x	x	x	x	x
SACE_0938	-	2		x			x
SACE_0939	NC_009142_0931	9
SACE_0960	NC_009142_0951	2			x
SACE_0980	NC_009142_0971	2	x					x
SACE_0995	NC_009142_0986	25	x	x		x	x
SACE_1005	NC_009142_0996	24	x	x		x	x	x
SACE_1008	NC_009142_0999	8	x	x		x	x	x
SACE_1010	NC_009142_1001	2	x	x	x	x		x
SACE_1013	NC_009142_1004	29	x	x		x	x	x
SACE_1018	NC_009142_1009	8	x	x		x	x	x
SACE_1019	NC_009142_1010	2						x
SACE_1020	NC_009142_1011	5		x			x	x
SACE_1028	NC_009142_1019	24	x	x	x	x	x	x
SACE_1029	NC_009142_1020	6	x	x	x	x	x	x
SACE_1030	NC_009142_1021	27	x	x	x	x	x	x
SACE_1033	NC_009142_1024	2	x
SACE_1039	-	6	x				x
SACE_1042	NC_009142_1033	26	x	x	x	x	x	x
SACE_1048	NC_009142_1039	2	x
SACE_1053	-	2				x
SACE_1060	-	6		x
SACE_1062	NC_009142_1053	9	x	x			x
SACE_1063	NC_009142_1054	3			x
SACE_1070	NC_009142_1061	37	x	x	x	x	x	x
SACE_1077	NC_009142_1068	2					x
SACE_1087	NC_009142_1078	2
SACE_1088	NC_009142_1079	3	x	x		x	x	x
SACE_1089	NC_009142_1080	23	x	x		x	x	x
SACE_1090	NC_009142_1081	32	x	x	x	x	x	x
SACE_1091	NC_009142_1082	3	x	x
SACE_1099	-	26	x	x		x	x	x
SACE_1102	NC_009142_1094	24					x	x
SACE_1104	NC_009142_1096	6	x			x	x
SACE_1105	NC_009142_1097	25	x	x		x	x	x
SACE_1106	NC_009142_1098	3
SACE_1150	NC_009142_1139	3	x	x		x	x	x
SACE_1153	NC_009142_1142	2				x
SACE_1186	-	9	x	x		x	x	x
SACE_1187	NC_009142_1174	2				x
SACE_1188	NC_009142_1175	27	x	x	x	x	x	x
SACE_1200	NC_009142_1187	5	x	x			x
SACE_1204	NC_009142_1191	5		x
SACE_1205	NC_009142_1192	20	x	x	x	x	x	x
SACE_1211	NC_009142_1198	2
SACE_1212	NC_009142_1199	2			x	x		x
SACE_1216	NC_009142_1203	3	x	x		x	x	x
SACE_1229	NC_009142_1215	3		x		x	x	x
SACE_1233	NC_009142_1219	2					x	x
SACE_1250	-	2					x	x
SACE_1253	NC_009142_1239	3					x
SACE_1255	-	3		x
SACE_1265	NC_009142_1251	2						x
SACE_1268	NC_009142_1254	5	x			x	x	x
SACE_1274	NC_009142_1260	6
SACE_1282	NC_009142_1267	7	x
SACE_1283	-	24		x		x	x	x
SACE_1284	NC_009142_1269	4					x
SACE_1285	NC_009142_1270	2					x
SACE_1287	NC_009142_1272	5
SACE_1288	NC_009142_1273	2				x
SACE_1295	NC_009142_1279	2	x			x
SACE_1297	NC_009142_1281	22	x	x		x	x	x
SACE_1298	NC_009142_1282	3				x	x	x
SACE_1304	NC_009142_1288	2						x
SACE_1305	NC_009142_1289	7		x			x	x
SACE_1309	NC_009142_1293	2					x	x
SACE_1311	NC_009142_1295	2
SACE_1315	NC_009142_1299	6	x	x	x	x	x	x
SACE_1323	NC_009142_1307	50	x	x	x	x	x	x
SACE_1325	NC_009142_1309	22	x			x	x	x
SACE_1326	NC_009142_1310	3		x	x			x
SACE_1332	-	2					x
SACE_1333	NC_009142_1317	45	x	x		x	x	x
SACE_1337	NC_009142_1321	8	x	x	x		x
SACE_1339	NC_009142_1323	62	x	x	x	x	x	x
SACE_1340	NC_009142_1324	23	x	x		x	x	x
SACE_1341	NC_009142_1325	3		x		x		x
SACE_1346	-	5
SACE_1349	NC_009142_1333	23	x	x	x	x	x	x
SACE_1353	NC_009142_1337	4
SACE_1354	NC_009142_1338	2	x	x			x	x
SACE_1359	NC_009142_1342	56	x	x	x	x	x	x
SACE_1360	NC_009142_1343	20	x	x	x	x	x	x
SACE_1361	NC_009142_1344	26	x	x	x	x	x	x
SACE_1362	NC_009142_1345	3	x			x	x
SACE_1384	NC_009142_1367	46	x	x	x	x	x	x
SACE_1387	NC_009142_1370	5	x	x	x		x
SACE_1401	NC_009142_1383	8	x	x		x	x	x
SACE_1406	NC_009142_1388	27	x	x	x
SACE_1407	NC_009142_1389	2					x
SACE_1414	NC_009142_1396	2			x
SACE_1416	-	2	x
SACE_1424	NC_009142_1407	22	x	x		x	x	x
SACE_1428	NC_009142_1411	2					x
SACE_1432	NC_009142_1415	2	x
SACE_1433	NC_009142_1416	2
SACE_1437	NC_009142_1420	59	x	x	x	x	x	x
SACE_1439	NC_009142_1422	8	x	x	x	x	x
SACE_1442	NC_009142_1424	2	x	x		x	x	x
SACE_1446	NC_009142_1428	6	x	x		x
SACE_1447	NC_009142_1429	3	x	x			x	x
SACE_1448	NC_009142_1430	7		x		x	x
SACE_1449	NC_009142_1431	70	x	x	x	x	x	x
SACE_1450	NC_009142_1432	2					x	x
SACE_1455	NC_009142_1437	2
SACE_1456	NC_009142_1438	42	x	x	x	x	x	x
SACE_1458	NC_009142_1441	22	x	x		x	x	x
SACE_1459	NC_009142_1442	2	x			x		x
SACE_1462	NC_009142_1445	2					x
SACE_1464	-	22	x	x		x	x	x
SACE_1473	NC_009142_1456	25	x	x	x	x	x	x
SACE_1474	NC_009142_1457	20	x	x		x	x	x
SACE_1475	NC_009142_1458	6	x
SACE_1476	NC_009142_1460	25	x	x				x
SACE_1480	NC_009142_1464	4	x	x		x	x
SACE_1482	-	5	x	x	x	x	x	x
SACE_1483	-	5	x	x		x	x	x
SACE_1487	NC_009142_1471	2	x	x		x	x
SACE_1492	NC_009142_1476	3		x
SACE_1500	NC_009142_1484	45	x	x	x	x	x	x
SACE_1502	NC_009142_1486	4					x
SACE_1504	NC_009142_1488	3				x
SACE_1513	NC_009142_1497	8	x	x	x	x	x
SACE_1523	NC_009142_1506	63	x	x	x	x	x	x
SACE_1524	NC_009142_1507	7	x	x	x	x		x
SACE_1525	NC_009142_1508	25	x	x	x	x	x	x
SACE_1526	-	29	x	x	x	x	x	x
SACE_1532	-	24					x
SACE_1533	NC_009142_1516	2				x
SACE_1534	NC_009142_1517	23	x	x		x	x	x
SACE_1537	NC_009142_1520	2					x
SACE_1542	NC_009142_1525	5		x		x	x	x
SACE_1543	NC_009142_1526	3	x	x		x	x	x
SACE_1553	NC_009142_1536	2
SACE_1559	NC_009142_1542	2				x
SACE_1570	-	4					x	x
SACE_1571	NC_009142_1554	22						x
SACE_1572	NC_009142_1555	2						x
SACE_1579	NC_009142_1562	3		x
SACE_1583	NC_009142_1566	22	x	x	x		x	x
SACE_1595	NC_009142_1577	4		x	x
SACE_1601	NC_009142_1584	4				x	x	x
SACE_1604	NC_009142_1587	4				x	x	x
SACE_1613	NC_009142_1596	20	x	x		x	x	x
SACE_1614	NC_009142_1597	23		x		x	x
SACE_1619	NC_009142_1602	2					x
SACE_1623	NC_009142_1605	65	x	x	x	x	x	x
SACE_1625	NC_009142_1607	9	x
SACE_1626	-	3						x
SACE_1629	NC_009142_1611	20	x	x		x	x	x
SACE_1636	NC_009142_1618	2
SACE_1638	NC_009142_1620	39	x	x		x	x	x
SACE_1639	NC_009142_1621	32	x	x	x	x	x	x
SACE_1641	NC_009142_1623	2					x
SACE_1642	NC_009142_1624	37	x	x	x	x	x	x
SACE_1646	NC_009142_1628	32	x	x	x	x	x	x
SACE_1650	NC_009142_1632	3	x	x		x	x	x
SACE_1652	NC_009142_1634	22	x	x			x	x
SACE_1653	-	2		x
SACE_1654	NC_009142_1636	25	x	x	x	x	x	x
SACE_1668	NC_009142_1650	28	x	x		x	x	x
SACE_1676	NC_009142_1658	2				x	x	x
SACE_1677	-	40	x	x		x	x	x
SACE_1678	NC_009142_1660	6	x	x		x	x	x
SACE_1680	NC_009142_1662	2	x	x		x	x
SACE_1681	NC_009142_1663	4	x
SACE_1685	NC_009142_1667	4		x
SACE_1686	NC_009142_1668	24	x	x	x	x	x
SACE_1687	NC_009142_1669	25	x	x		x
SACE_1694	NC_009142_1675	42	x	x		x	x	x
SACE_1697	NC_009142_1678	3
SACE_1704	NC_009142_1686	46	x	x	x	x	x	x
SACE_1708	NC_009142_1690	26	x	x	x	x	x	x
SACE_1710	-	2	x	x
SACE_1720	NC_009142_1702	22	x			x		x
SACE_1723	NC_009142_1705	4					x
SACE_1736	NC_009142_1718	34	x	x		x	x	x
SACE_1739	NC_009142_1722	28	x	x	x	x	x	x
SACE_1740	NC_009142_1723	74	x	x	x	x	x	x
SACE_1745	NC_009142_1728	6	x	x			x
SACE_1750	NC_009142_1732	36	x	x		x	x	x
SACE_1763	-	4					x	x
SACE_1764	NC_009142_1745	200	x	x	x	x	x	x
SACE_1767	NC_009142_1748	2
SACE_1774	NC_009142_1755	29	x	x		x	x	x
SACE_1776	-	7	x	x
SACE_1779	NC_009142_1759	2	x	x
SACE_1783	NC_009142_1763	2
SACE_1784	NC_009142_1764	2		x
SACE_1786	NC_009142_1766	2	x
SACE_1788	NC_009142_1768	2					x
SACE_1797	NC_009142_1777	3					x
SACE_1801	NC_009142_1780	22	x	x	x	x		x
SACE_1802	NC_009142_1781	22	x	x	x	x	x	x
SACE_1803	NC_009142_1782	5	x	x
SACE_1805	NC_009142_1784	2
SACE_1815	NC_009142_1794	52	x	x	x	x	x	x
SACE_1823	NC_009142_1802	22	x	x		x	x	x
SACE_1833	NC_009142_1810	20		x	x	x
SACE_1836	NC_009142_1812	8	x	x			x
SACE_1838	NC_009142_1814	6		x		x	x	x
SACE_1856	NC_009142_1832	2	x
SACE_1860	NC_009142_1836	5
SACE_1872	NC_009142_1848	2				x
SACE_1876	NC_009142_1852	5
SACE_1902	NC_009142_1879	25	x	x		x	x	x
SACE_1920	NC_009142_1897	4		x		x		x
SACE_1928	NC_009142_1905	2					x
SACE_1944	NC_009142_1921	5	x	x		x	x	x
SACE_1947	NC_009142_1924	4		x				x
SACE_1953	NC_009142_1930	23	x	x		x
SACE_1954	NC_009142_1931	2	x	x	x	x	x	x
SACE_1956	NC_009142_1933	2
SACE_1991	NC_009142_1968	5					x	x
SACE_1992	NC_009142_1969	22				x	x
SACE_1997	-	7	x	x			x
SACE_1998	NC_009142_1975	3					x	x
SACE_2001	NC_009142_1978	30	x	x	x	x	x	x
SACE_2002	NC_009142_1979	3				x
SACE_2004	NC_009142_1981	49	x	x	x	x	x	x
SACE_2005	NC_009142_1982	2					x
SACE_2009	NC_009142_1986	27	x	x	x	x	x	x
SACE_2010	NC_009142_1987	23	x	x		x	x	x
SACE_2025	NC_009142_2002	23
SACE_2026	NC_009142_2003	3
SACE_2027	NC_009142_2004	2				x
SACE_2030	NC_009142_2007	2
SACE_2031	NC_009142_2008	2		x		x	x
SACE_2032	NC_009142_2009	22	x	x	x	x	x	x
SACE_2041	NC_009142_2015	38	x	x	x	x	x	x
SACE_2050	NC_009142_2023	2	x	x
SACE_2052	NC_009142_2025	28	x	x		x	x
SACE_2054	NC_009142_2027	2		x
SACE_2055	NC_009142_2028	2						x
SACE_2059	NC_009142_2032	8	x	x	x	x	x	x
SACE_2061	NC_009142_2034	2				x		x
SACE_2065	NC_009142_2037	25		x		x
SACE_2067	NC_009142_2039	35	x	x	x	x	x	x
SACE_2074	NC_009142_2047	7	x	x			x	x
SACE_2075	NC_009142_2048	6	x	x		x	x	x
SACE_2076	NC_009142_2049	2
SACE_2077	NC_009142_2050	3	x	x	x
SACE_2079	NC_009142_2052	8	x	x		x
SACE_2080	NC_009142_2053	6	x	x		x	x	x
SACE_2082	-	2	x
SACE_2083	NC_009142_2056	26	x	x		x	x	x
SACE_2097	NC_009142_2070	5		x			x
SACE_2099	-	22	x	x	x	x	x	x
SACE_2100	NC_009142_2072	2				x		x
SACE_2102	NC_009142_2074	3	x	x
SACE_2103	NC_009142_2075	29	x	x		x	x	x
SACE_2111	NC_009142_2083	3
SACE_2120	-	6	x	x		x	x	x
SACE_2122	NC_009142_2094	6	x	x		x	x	x
SACE_2123	NC_009142_2095	5
SACE_2124	NC_009142_2096	2					x
SACE_2136	NC_009142_2108	7	x				x
SACE_2138	NC_009142_2110	3
SACE_2139	NC_009142_2111	6	x	x		x	x	x
SACE_2143	NC_009142_2116	44	x	x	x	x	x	x
SACE_2144	-	49	x	x	x	x	x	x
SACE_2145	NC_009142_2118	25	x	x	x		x	x
SACE_2147	NC_009142_2120	2	x
SACE_2149	NC_009142_2122	3	x				x	x
SACE_2153	NC_009142_2126	3						x
SACE_2155	-	28			x	x		x
SACE_2156	NC_009142_2129	26	x	x	x	x	x	x
SACE_2157	NC_009142_2130	54	x	x	x	x	x	x
SACE_2158	NC_009142_2131	63	x	x	x	x	x	x
SACE_2159	NC_009142_2132	42	x	x	x	x	x	x
SACE_2160	-	73	x	x	x	x	x	x
SACE_2164	NC_009142_2137	7	x	x		x	x	x
SACE_2174	NC_009142_2147	36	x	x	x	x	x	x
SACE_2175	NC_009142_2148	44	x	x	x	x	x	x
SACE_2176	NC_009142_2149	30	x	x	x	x	x	x
SACE_2177	NC_009142_2150	27	x	x		x	x	x
SACE_2179	NC_009142_2152	2	x	x			x	x
SACE_2185	NC_009142_2158	4	x				x
SACE_2187	NC_009142_2160	22	x	x
SACE_2189	NC_009142_2162	4	x					x
SACE_2190	NC_009142_2163	2					x
SACE_2200	NC_009142_2171	2						x
SACE_2226	NC_009142_2196	22	x	x	x			x
SACE_2236	NC_009142_2206	4
SACE_2237	NC_009142_2207	2	x	x		x	x	x
SACE_2238	NC_009142_2208	8	x	x	x	x	x	x
SACE_2242	NC_009142_2212	3
SACE_2246	NC_009142_2216	22	x	x	x	x	x	x
SACE_2247	NC_009142_2217	2					x
SACE_2249	-	42	x	x	x	x	x	x
SACE_2250	NC_009142_2220	2			x	x
SACE_2251	NC_009142_2221	22	x	x	x	x	x	x
SACE_2252	NC_009142_2222	26	x	x	x	x	x	x
SACE_2254	NC_009142_2224	39	x	x	x	x	x	x
SACE_2279	NC_009142_2248	28	x	x		x	x	x
SACE_2280	NC_009142_2249	2	x				x
SACE_2290	NC_009142_2259	2	x		x
SACE_2296	NC_009142_2265	22	x	x	x		x
SACE_2303	NC_009142_2270	2	x
SACE_2375	NC_009142_2341	26					x
SACE_2582	NC_009142_2549	2						x
SACE_2679	NC_009142_2638	2				x
SACE_2691	NC_009142_2650	4						x
SACE_2695	NC_009142_2655	2					x
SACE_2698	NC_009142_2658	22	x				x	x
SACE_2798	-	2
SACE_2810	NC_009142_2771	2
SACE_2865	-	2						x
SACE_2870	NC_009142_2834	32					x	x
SACE_2871	NC_009142_2835	2						x
SACE_2873	NC_009142_2837	28					x	x
SACE_2878	NC_009142_2842	2						x
SACE_2881	NC_009142_2845	2						x
SACE_2897	NC_009142_2861	2						x
SACE_2915; SACE_2377	-	2					x
SACE_2917	NC_009142_2879	32	x	x	x	x	x	x
SACE_2933	-	2					x
SACE_2950	NC_009142_2912	2			x			x
SACE_2950; SACE_0414	-	5	x	x	x	x		x
SACE_2980	NC_009142_2942	2					x	x
SACE_3033	NC_009142_2995	2					x	x
SACE_3034	NC_009142_2996	9		x		x	x	x
SACE_3035	NC_009142_2997	38		x			x	x
SACE_3052	-	22				x	x	x
SACE_3117	NC_009142_3079	2			x
SACE_3123	NC_009142_3084	2						x
SACE_3167	NC_009142_3127	3
SACE_3168	NC_009142_3128	2					x	x
SACE_3180	NC_009142_3139	2					x
SACE_3204	NC_009142_3161	22	x	x	x	x	x
SACE_3251	NC_009142_3208	2					x
SACE_3258	NC_009142_3215	2					x
SACE_3260	NC_009142_3217	2					x
SACE_3278	NC_009142_3236	2					x
SACE_3279	NC_009142_3237	2					x	x
SACE_3290	NC_009142_3248	36					x	x
SACE_3303	-	27				x	x	x
SACE_3304	NC_009142_3262	2		x
SACE_3318	NC_009142_3277	6					x	x
SACE_3384	-	3					x	x
SACE_3398	NC_009142_3356	20	x	x	x	x	x	x
SACE_3403	NC_009142_3361	5
SACE_3406	NC_009142_3364	4					x
SACE_3432	NC_009142_3390	2				x
SACE_3460	NC_009142_3416	2	x
SACE_3478	-	2	x
SACE_3495	NC_009142_3452	8	x
SACE_3509	NC_009142_3466	2	x
SACE_3511	NC_009142_3468	2				x
SACE_3580	NC_009142_3537	20	x	x	x	x	x	x
SACE_3591	NC_009142_3549	2	x
SACE_3592	NC_009142_3550	2				x
SACE_3596	NC_009142_3554	2	x
SACE_3599	NC_009142_3557	34	x	x	x	x	x	x
SACE_3605	NC_009142_3563	7	x	x		x	x	x
SACE_3606	-	2	x	x		x	x	x
SACE_3674	-	25	x	x	x	x	x	x
SACE_3714	NC_009142_3671	2					x
SACE_3721	NC_009142_3677	2
SACE_3730	-	3	x			x	x	x
SACE_3760	-	2	x
SACE_3766	NC_009142_3722	2						x
SACE_3767	NC_009142_3723	25				x	x	x
SACE_3769	NC_009142_3725	4		x			x
SACE_3771	NC_009142_3727	2				x
SACE_3772	NC_009142_3728	3						x
SACE_3776	NC_009142_3732	22	x	x		x	x	x
SACE_3780	NC_009142_3736	2						x
SACE_3781	NC_009142_3737	4	x				x
SACE_3785	NC_009142_3741	26	x	x		x	x	x
SACE_3786	-	22	x	x	x	x	x	x
SACE_3787	-	25	x	x	x	x	x	x
SACE_3795	NC_009142_3751	9	x	x		x
SACE_3811	NC_009142_3767	204	x	x	x	x	x	x
SACE_3842	NC_009142_3798	23	x	x		x	x	x
SACE_3845	NC_009142_3801	4	x	x		x	x	x
SACE_3846	-	3
SACE_3854	NC_009142_3811	2					x	x
SACE_3855	NC_009142_3812	2						x
SACE_3865	NC_009142_3822	2		x		x	x	x
SACE_3872	NC_009142_3829	5	x	x	x	x	x	x
SACE_3874	NC_009142_3831	3					x
SACE_3880	NC_009142_3837	37	x	x			x	x
SACE_3882	NC_009142_3839	3
SACE_3884	NC_009142_3841	24					x
SACE_3888	-	2					x
SACE_3895	NC_009142_3852	4	x	x			x	x
SACE_3896	NC_009142_3853	24	x	x	x	x	x	x
SACE_3897	NC_009142_3854	95	x	x	x	x	x	x
SACE_3898	NC_009142_3855	47	x	x	x	x		x
SACE_3899	NC_009142_3856	55	x	x	x	x	x	x
SACE_3900	-	98	x	x	x	x	x	x
SACE_3901	NC_009142_3858	205	x	x	x	x	x	x
SACE_3926	NC_009142_3883	5	x			x
SACE_3927	NC_009142_3884	29	x	x	x	x	x	x
SACE_3967	NC_009142_3924	5					x	x
SACE_3968	NC_009142_3925	6					x	x
SACE_3976	NC_009142_3933	26	x	x	x		x	x
SACE_3996	NC_009142_3953	29	x	x	x	x	x	x
SACE_3997	NC_009142_3954	7			x	x
SACE_3998	-	240	x	x	x	x	x	x
SACE_4006	NC_009142_3963	3
SACE_4011	NC_009142_3968	7	x	x	x	x	x	x
SACE_4031	NC_009142_3988	2						x
SACE_4039	NC_009142_3997	28	x	x		x	x	x
SACE_4041	NC_009142_3999	2					x
SACE_4042	NC_009142_4000	3	x	x			x
SACE_4054	NC_009142_4012	22	x	x		x	x	x
SACE_4060	NC_009142_4017	23					x	x
SACE_4061	NC_009142_4018	62					x	x
SACE_4062	NC_009142_4019	38					x	x
SACE_4065	NC_009142_4022	2					x
SACE_4073	NC_009142_4030	3	x
SACE_4076	NC_009142_4033	2			x	x
SACE_4109	NC_009142_4064	5	x	x
SACE_4131	NC_009142_4085	4	x
SACE_4142	NC_009142_4096	9					x
SACE_4198	NC_009142_4151	2					x
SACE_4230	NC_009142_4181	22	x	x		x	x	x
SACE_4237	NC_009142_4188	288	x	x	x	x	x	x
SACE_4253	NC_009142_4204	2				x
SACE_4297	NC_009142_4246	2					x
SACE_4303	NC_009142_4252	2					x
SACE_4349	NC_009142_4298	2		x			x
SACE_4355	NC_009142_4304	2		x
SACE_4375	-	2					x
SACE_4414	NC_009142_4363	9					x	x
SACE_4482	NC_009142_4432	2	x	x			x	x
SACE_4495	NC_009142_4445	3
SACE_4546	NC_009142_4496	3
SACE_4560	NC_009142_4510	22	x	x			x	x
SACE_4561	NC_009142_4511	47	x	x	x	x	x	x
SACE_4562	NC_009142_4512	7	x	x		x	x
SACE_4563	NC_009142_4513	32	x	x	x	x	x	x
SACE_4564	NC_009142_4514	8	x	x				x
SACE_4566	NC_009142_4516	5	x	x		x	x	x
SACE_4567	NC_009142_4517	6					x	x
SACE_4568	NC_009142_4518	4	x	x	x	x	x	x
SACE_4569	NC_009142_4519	2			x	x		x
SACE_4570	NC_009142_4520	9	x	x		x	x	x
SACE_4571	NC_009142_4521	4					x
SACE_4572	NC_009142_4522	3					x	x
SACE_4574	NC_009142_4524	23	x	x	x		x	x
SACE_4575	NC_009142_4525	2					x	x
SACE_4576	NC_009142_4526	2					x	x
SACE_4578	NC_009142_4528	2				x
SACE_4645	NC_009142_4594	2	x
SACE_4650	NC_009142_4599	24	x	x		x	x	x
SACE_4651	NC_009142_4600	7	x	x		x	x	x
SACE_4662	NC_009142_4611	2	x
SACE_4668	NC_009142_4617	94	x	x	x	x	x	x
SACE_4672	-	22	x				x	x
SACE_4673	NC_009142_4622	4	x					x
SACE_4681	NC_009142_4630	4	x	x			x	x
SACE_4683	NC_009142_4632	28	x	x	x	x	x	x
SACE_4684	NC_009142_4633	22	x	x		x	x	x
SACE_4685	NC_009142_4634	5	x	x
SACE_4686	NC_009142_4635	2	x		x	x
SACE_4729	NC_009142_4678	4			x
SACE_4729; SACE_2375	-	6		x			x
SACE_4729; SACE_2375; SACE_0337	-	37	x	x	x	x	x	x
SACE_4744	NC_009142_4692	220	x	x	x	x	x	x
SACE_4759	NC_009142_4706	4
SACE_4805	NC_009142_4751	2			x
SACE_4885	NC_009142_4834	2					x
SACE_4906	NC_009142_4857	22	x	x	x	x	x	x
SACE_4907	NC_009142_4858	2					x
SACE_4908	NC_009142_4859	5		x			x
SACE_4933	-	2						x
SACE_5000	NC_009142_4946	5	x	x	x	x	x
SACE_5129	NC_009142_5064	7	x	x				x
SACE_5130	NC_009142_5065	4					x
SACE_5137	NC_009142_5071	3					x	x
SACE_5151	NC_009142_5085	2						x
SACE_5164	NC_009142_5098	2	x	x
SACE_5165	NC_009142_5099	2	x	x			x	x
SACE_5179	NC_009142_5113	26					x	x
SACE_5186	NC_009142_5120	3		x			x
SACE_5191	NC_009142_5124	2	x
SACE_5232	NC_009142_5164	7	x			x
SACE_5235	NC_009142_5167	2	x					x
SACE_5237	NC_009142_5169	5	x	x		x	x	x
SACE_5244	NC_009142_5176	22	x	x		x	x
SACE_5248	-	5	x	x		x	x
SACE_5254	NC_009142_5186	2	x
SACE_5256	NC_009142_5188	25	x	x	x		x	x
SACE_5258	-	20	x	x		x	x	x
SACE_5259	NC_009142_5191	26	x	x	x		x
SACE_5260	NC_009142_5192	9	x	x			x
SACE_5261	NC_009142_5193	3	x	x
SACE_5263	NC_009142_5195	5	x	x				x
SACE_5276	-	58	x	x	x	x	x	x
SACE_5277	NC_009142_5209	27	x	x		x	x	x
SACE_5279	NC_009142_5211	5			x	x
SACE_5281	NC_009142_5213	2
SACE_5282	NC_009142_5214	2	x
SACE_5290	NC_009142_5222	4
SACE_5291	NC_009142_5223	29	x	x	x	x	x	x
SACE_5314	NC_009142_5247	27	x	x	x	x	x	x
SACE_5316	NC_009142_5249	5	x	x
SACE_5339	NC_009142_5271	4		x
SACE_5342	NC_009142_5274	9	x	x		x	x	x
SACE_5346	NC_009142_5278	30	x	x		x	x	x
SACE_5364	NC_009142_5296	2
SACE_5364; SACE_0619	-	9	x	x		x	x	x
SACE_5373	NC_009142_5305	8
SACE_5380	NC_009142_5312	4	x				x
SACE_5381	NC_009142_5313	6	x	x		x	x	x
SACE_5382	NC_009142_5314	5	x
SACE_5384	NC_009142_5316	2	x	x		x
SACE_5385	NC_009142_5317	22	x	x		x	x	x
SACE_5389	NC_009142_5321	2	x
SACE_5392	NC_009142_5324	9	x	x			x
SACE_5421	-	5						x
SACE_5427	NC_009142_5356	43	x	x	x	x	x	x
SACE_5431	NC_009142_5360	64	x	x	x	x	x	x
SACE_5437	NC_009142_5366	29	x				x	x
SACE_5438	NC_009142_5367	5	x	x		x	x	x
SACE_5439	NC_009142_5368	25	x	x		x	x	x
SACE_5624	NC_009142_5508	3	x	x			x	x
SACE_5630	NC_009142_5514	2				x
SACE_5639	NC_009142_5523	20	x	x		x	x	x
SACE_5651	NC_009142_5535	23	x	x		x	x	x
SACE_5663	-	5	x			x	x	x
SACE_5674	-	32	x	x	x	x	x	x
SACE_5675	NC_009142_5561	28	x	x	x	x	x	x
SACE_5676	-	7	x	x		x
SACE_5677	NC_009142_5563	42	x	x	x	x	x	x
SACE_5683	NC_009142_rRNA_0110	3
SACE_5690	NC_009142_5575	7	x	x		x	x
SACE_5701	NC_009142_5586	6	x	x		x	x	x
SACE_5702	NC_009142_5587	42	x	x	x	x	x	x
SACE_5702; SACE_4495	-	6	x	x		x	x	x
SACE_5719	NC_009142_5602	4	x	x		x	x	x
SACE_5720	-	48	x	x	x	x	x	x
SACE_5742	NC_009142_5626	62	x	x		x	x	x
SACE_5743	NC_009142_5627	2	x			x
SACE_5749	NC_009142_5633	9	x	x			x	x
SACE_5753	NC_009142_5636	2				x
SACE_5756	-	6	x	x		x	x	x
SACE_5759	NC_009142_5642	23	x	x		x	x	x
SACE_5776	NC_009142_5658	2	x
SACE_5777	NC_009142_5659	26	x	x	x	x	x	x
SACE_5778	NC_009142_5660	20	x	x			x
SACE_5790	NC_009142_5671	8	x				x
SACE_5803	NC_009142_5684	20	x	x
SACE_5808	NC_009142_5689	2				x
SACE_5814	NC_009142_5695	29	x	x	x	x	x	x
SACE_5823	NC_009142_5704	2	x	x
SACE_5825	-	5					x
SACE_5828	NC_009142_5709	28	x	x		x	x	x
SACE_5830	-	29	x	x		x		x
SACE_5833	NC_009142_5714	23			x		x	x
SACE_5834	-	2					x
SACE_5835	NC_009142_5716	24	x	x	x	x	x	x
SACE_5836	NC_009142_5717	2					x	x
SACE_5844	NC_009142_5725	4	x	x
SACE_5850	NC_009142_5732	7	x	x		x	x
SACE_5851	NC_009142_5733	3		x		x
SACE_5855	-	9	x	x		x	x	x
SACE_5856	-	6		x		x	x	x
SACE_5873	NC_009142_5754	2						x
SACE_5878	NC_009142_5759	25				x	x	x
SACE_5882	NC_009142_5764	2	x
SACE_5895	NC_009142_5776	2					x
SACE_5898	NC_009142_5779	2		x		x
SACE_5899	-	6		x		x
SACE_5900	NC_009142_5781	26	x	x		x	x	x
SACE_5902	NC_009142_5783	20	x	x		x	x	x
SACE_5903	NC_009142_5784	2	x			x	x	x
SACE_5909	NC_009142_5790	2					x
SACE_5912	-	23	x	x	x		x	x
SACE_5914	NC_009142_5795	225	x	x	x	x	x	x
SACE_5915	NC_009142_5796	6	x	x		x
SACE_5924	NC_009142_5805	2
SACE_5926	NC_009142_5807	78	x	x	x	x	x	x
SACE_5927	NC_009142_5808	26	x	x	x	x	x	x
SACE_5936	-	43	x	x		x	x	x
SACE_5937	NC_009142_5818	4					x	x
SACE_5943	NC_009142_5823	2						x
SACE_5945	NC_009142_5825	5	x	x		x	x	x
SACE_5955	NC_009142_5834	93	x	x	x	x	x	x
SACE_5957	NC_009142_5836	22	x	x		x	x	x
SACE_5958	NC_009142_5837	22				x	x	x
SACE_5965	NC_009142_5844	28	x	x		x		x
SACE_5966	-	2	x	x		x	x	x
SACE_5972	NC_009142_5851	2				x
SACE_5975	NC_009142_5854	3	x	x		x	x	x
SACE_5978	NC_009142_5855	29	x	x		x	x	x
SACE_5979	NC_009142_5856	3
SACE_5984	NC_009142_5861	2
SACE_5989	NC_009142_5866	2	x					x
SACE_5990	-	3
SACE_5992	NC_009142_5869	34	x	x		x	x	x
SACE_5996	NC_009142_5873	2	x	x		x	x
SACE_6014	NC_009142_5894	4	x
SACE_6026	NC_009142_5906	2		x			x
SACE_6028	NC_009142_5908	2					x
SACE_6035	NC_009142_5915	27	x	x	x	x		x
SACE_6036	NC_009142_5916	4	x	x
SACE_6037	NC_009142_5917	53	x	x	x	x	x	x
SACE_6038	NC_009142_5918	35	x	x	x	x	x	x
SACE_6049	NC_009142_5929	24	x	x		x	x	x
SACE_6052	NC_009142_5932	2
SACE_6053	NC_009142_5933	22	x	x	x	x
SACE_6056	-	2	x
SACE_6057	NC_009142_5937	28	x	x	x	x		x
SACE_6061	NC_009142_5941	2				x
SACE_6066	NC_009142_5946	5
SACE_6091	NC_009142_5971	3
SACE_6100	-	4
SACE_6103	NC_009142_5983	4	x				x
SACE_6104	-	29	x	x		x	x	x
SACE_6118	NC_009142_5998	262	x	x	x	x	x	x
SACE_6119	-	6					x
SACE_6120	-	2	x
SACE_6123	NC_009142_6003	2
SACE_6125	NC_009142_6005	2	x
SACE_6126	NC_009142_6006	2				x
SACE_6127	NC_009142_6007	2					x
SACE_6128	NC_009142_6008	5	x	x	x	x	x	x
SACE_6138	NC_009142_6018	2	x	x		x
SACE_6140	NC_009142_6020	23	x	x	x	x	x	x
SACE_6142	NC_009142_6022	47	x	x	x	x	x
SACE_6143	NC_009142_6023	6	x	x	x	x
SACE_6144	NC_009142_6024	24	x	x	x	x
SACE_6145	NC_009142_6025	8	x	x		x		x
SACE_6148	NC_009142_6027	29	x	x		x	x
SACE_6150	NC_009142_6029	7	x	x		x	x	x
SACE_6151	NC_009142_6030	5	x				x
SACE_6154	NC_009142_6033	29	x	x	x	x	x	x
SACE_6155	NC_009142_6034	220	x	x	x	x	x	x
SACE_6157	NC_009142_6036	55	x	x	x	x	x	x
SACE_6158	NC_009142_6037	26	x	x	x	x	x
SACE_6159	-	40	x	x	x	x	x	x
SACE_6161	NC_009142_6041	8	x	x		x	x	x
SACE_6162	NC_009142_6042	2	x
SACE_6171	-	22	x	x	x	x
SACE_6172	-	2			x	x
SACE_6173	NC_009142_6052	27	x	x		x	x	x
SACE_6174	NC_009142_6053	4		x	x	x
SACE_6175	NC_009142_6054	3		x
SACE_6177	NC_009142_6056	3		x			x	x
SACE_6181	NC_009142_6060	3
SACE_6196	NC_009142_6073	40	x	x	x	x	x	x
SACE_6197	NC_009142_6074	42	x	x	x	x	x	x
SACE_6206	NC_009142_6083	8	x	x	x	x	x	x
SACE_6207	NC_009142_6084	33	x	x	x	x	x	x
SACE_6208	NC_009142_6085	5	x	x			x
SACE_6209	NC_009142_6086	3				x	x	x
SACE_6218	-	28	x	x	x	x	x	x
SACE_6220	NC_009142_6098	2
SACE_6221	NC_009142_6099	2	x					x
SACE_6227	NC_009142_6105	3		x	x
SACE_6236	-	29	x	x	x	x	x	x
SACE_6238	NC_009142_6116	2	x	x				x
SACE_6241	-	22
SACE_6242	NC_009142_6120	5	x			x		x
SACE_6243	-	2					x
SACE_6249	NC_009142_6127	9	x			x
SACE_6256	-	3	x			x
SACE_6265	NC_009142_6143	2		x
SACE_6270	-	3	x	x
SACE_6271	NC_009142_6149	4		x		x		x
SACE_6280	NC_009142_6158	72	x	x	x	x	x	x
SACE_6281	NC_009142_6159	28	x	x		x	x	x
SACE_6282	NC_009142_6160	78	x	x	x	x	x	x
SACE_6283	NC_009142_6161	24	x	x		x	x	x
SACE_6284	-	8	x	x	x	x
SACE_6286	NC_009142_6164	4	x	x	x	x	x
SACE_6289	NC_009142_6167	2
SACE_6295	-	84	x	x	x	x	x	x
SACE_6296	NC_009142_6174	4
SACE_6297	NC_009142_6175	3
SACE_6298	-	4	x	x		x
SACE_6299	NC_009142_6177	2						x
SACE_6300	NC_009142_6178	27	x	x	x	x		x
SACE_6310	NC_009142_6187	34			x	x	x	x
SACE_6311	NC_009142_6188	33				x	x	x
SACE_6321	NC_009142_6198	5					x	x
SACE_6324	NC_009142_6201	99	x	x	x	x	x	x
SACE_6325	NC_009142_6202	4		x			x	x
SACE_6327	-	25		x		x	x	x
SACE_6328	NC_009142_6205	7		x
SACE_6329	-	2		x	x	x	x	x
SACE_6330	NC_009142_6207	64		x	x	x	x	x
SACE_6337; SACE_0691	-	2
SACE_6348	-	7	x	x		x	x	x
SACE_6352	-	2						x
SACE_6353	NC_009142_6229	3		x		x	x	x
SACE_6362	NC_009142_6238	8	x	x			x
SACE_6363	NC_009142_6239	8	x	x		x	x	x
SACE_6380	NC_009142_6256	24	x	x	x	x	x	x
SACE_6382	NC_009142_6258	2		x
SACE_6385	NC_009142_6262	250	x	x	x	x	x	x
SACE_6390	NC_009142_6266	20					x	x
SACE_6409	NC_009142_6285	7	x	x			x
SACE_6412	-	5				x	x	x
SACE_6413	NC_009142_6289	2				x		x
SACE_6415	NC_009142_6291	2	x		x
SACE_6419	NC_009142_6295	25	x	x	x	x	x	x
SACE_6423	NC_009142_6299	3	x	x			x	x
SACE_6425	NC_009142_6301	2					x
SACE_6430	NC_009142_6306	2
SACE_6432	NC_009142_6308	5					x	x
SACE_6435	NC_009142_6311	3	x	x			x	x
SACE_6438	-	2					x
SACE_6440	NC_009142_6316	5
SACE_6442	NC_009142_6318	224	x	x		x	x	x
SACE_6447	NC_009142_6323	22	x	x	x	x	x	x
SACE_6449	NC_009142_6325	2		x			x
SACE_6450	NC_009142_6326	2				x	x	x
SACE_6456	NC_009142_6331	4	x	x	x
SACE_6460	NC_009142_6335	22	x	x		x	x	x
SACE_6480	NC_009142_6355	5	x		x		x
SACE_6485	NC_009142_6360	2			x
SACE_6486	NC_009142_6361	4	x	x		x	x	x
SACE_6492	NC_009142_6367	2		x
SACE_6497	NC_009142_6372	2						x
SACE_6499	-	2				x		x
SACE_6507	NC_009142_6382	2						x
SACE_6509	NC_009142_6384	30	x	x	x
SACE_6509; SACE_3400	-	37	x	x	x	x	x	x
SACE_6513	NC_009142_6388	2
SACE_6515	NC_009142_6390	22	x	x		x	x	x
SACE_6518	NC_009142_6394	7	x
SACE_6526	NC_009142_6402	22	x	x		x	x	x
SACE_6547	NC_009142_6423	6	x	x	x		x	x
SACE_6548	-	4	x	x			x	x
SACE_6553	NC_009142_6429	2	x			x		x
SACE_6563	NC_009142_6439	20		x		x	x	x
SACE_6564	NC_009142_6440	2
SACE_6569	NC_009142_6445	3
SACE_6570	NC_009142_6446	4				x
SACE_6573	NC_009142_6449	9						x
SACE_6574	-	28	x	x		x	x	x
SACE_6583	NC_009142_6459	2				x
SACE_6584	NC_009142_6460	65	x	x	x	x	x	x
SACE_6585	NC_009142_6461	23	x	x	x	x	x	x
SACE_6592	-	6		x
SACE_6594	NC_009142_6470	3		x
SACE_6598	NC_009142_6474	2
SACE_6607	NC_009142_6484	2	x
SACE_6613	NC_009142_6491	3	x	x	x	x
SACE_6633	NC_009142_6510	8	x	x	x	x	x	x
SACE_6636	NC_009142_6513	56	x	x	x	x	x	x
SACE_6651	NC_009142_6528	2
SACE_6654	NC_009142_6531	27	x	x
SACE_6664	NC_009142_6541	55	x	x	x	x	x	x
SACE_6665	NC_009142_6542	6	x	x			x	x
SACE_6668	NC_009142_6545	42	x	x	x	x	x	x
SACE_6669	NC_009142_6546	69	x	x	x	x	x	x
SACE_6681	NC_009142_6559	3		x
SACE_6683	NC_009142_6561	4	x
SACE_6689	NC_009142_6567	2	x
SACE_6690	NC_009142_6568	22	x	x		x	x	x
SACE_6691	NC_009142_6569	2	x	x		x	x
SACE_6701	NC_009142_6579	22	x	x		x	x	x
SACE_6707	NC_009142_6585	26	x	x	x	x	x	x
SACE_6708	NC_009142_6586	29	x	x	x	x	x	x
SACE_6712	-	6	x	x		x	x
SACE_6714	NC_009142_6593	87	x	x	x	x	x	x
SACE_6715	NC_009142_6594	22	x	x	x	x	x	x
SACE_6727	NC_009142_6606	22		x		x	x	x
SACE_6730	NC_009142_6609	5	x	x	x		x	x
SACE_6732	NC_009142_6611	2	x			x		x
SACE_6754	NC_009142_6632	4						x
SACE_6755	NC_009142_6633	2					x
SACE_6756	-	82	x	x	x	x	x	x
SACE_6768	NC_009142_6646	20	x	x	x	x	x	x
SACE_6769	NC_009142_6647	2						x
SACE_6772	NC_009142_6650	2
SACE_6779	NC_009142_6657	5		x
SACE_6780	-	26	x	x	x	x	x	x
SACE_6781	NC_009142_6659	26	x	x	x	x	x	x
SACE_6782	NC_009142_6660	9	x	x	x	x	x	x
SACE_6783	NC_009142_6661	24	x	x	x		x
SACE_6792	-	39		x		x	x	x
SACE_6793	NC_009142_6674	3	x	x			x	x
SACE_6802	NC_009142_6683	36	x	x	x	x	x	x
SACE_6803	NC_009142_6684	47	x	x	x	x	x	x
SACE_6804	NC_009142_6685	30	x	x	x	x	x	x
SACE_6805	NC_009142_6686	8	x	x		x
SACE_6806	NC_009142_6687	26	x	x		x	x	x
SACE_6808	-	4			x
SACE_6809	NC_009142_6690	7	x	x			x
SACE_6811	-	5	x	x				x
SACE_6812	NC_009142_6693	20	x	x	x	x	x	x
SACE_6813	NC_009142_6694	4	x	x		x	x	x
SACE_6817	NC_009142_6698	23	x	x	x	x	x
SACE_6818	NC_009142_6699	5
SACE_6819	NC_009142_6700	27	x	x	x	x	x
SACE_6820	NC_009142_6701	29	x	x	x	x	x	x
SACE_6821	NC_009142_6702	25	x	x	x	x	x	x
SACE_6822	NC_009142_6703	20	x	x	x	x	x
SACE_6824	NC_009142_6706	28	x	x	x	x	x	x
SACE_6825	NC_009142_6707	3	x	x		x	x
SACE_6826	NC_009142_6708	22	x	x	x	x	x	x
SACE_6827	NC_009142_6709	7	x	x	x	x
SACE_6828	NC_009142_6710	5
SACE_6829	NC_009142_6711	28	x	x	x	x	x	x
SACE_6830	NC_009142_6712	29	x	x	x	x	x
SACE_6831	-	4	x	x	x	x	x
SACE_6832	NC_009142_6714	20	x	x		x	x	x
SACE_6833	NC_009142_6715	46	x	x		x	x	x
SACE_6834	NC_009142_6716	4	x	x	x	x	x
SACE_6835	NC_009142_6717	26	x	x	x	x	x	x
SACE_6836	NC_009142_6718	20	x	x	x	x
SACE_6837	NC_009142_6719	5	x	x		x
SACE_6838	NC_009142_6720	200	x	x	x	x	x	x
SACE_6839	NC_009142_6721	202	x	x	x	x	x	x
SACE_6840	NC_009142_6722	23	x	x	x	x	x	x
SACE_6841	NC_009142_6723	22	x	x		x	x	x
SACE_6852	NC_009142_6733	8		x	x	x	x	x
SACE_6853	NC_009142_6734	259	x	x	x	x	x	x
SACE_6854	NC_009142_6735	238	x	x	x	x	x	x
SACE_6867	NC_009142_6748	22	x	x	x	x	x	x
SACE_6868	NC_009142_6749	26	x	x	x	x		x
SACE_6870	NC_009142_6751	54	x	x	x	x	x	x
SACE_6871	NC_009142_6752	9	x	x	x	x
SACE_6872	NC_009142_6753	25	x	x		x	x	x
SACE_6874	NC_009142_6755	24	x	x			x
SACE_6875	NC_009142_6756	5		x		x
SACE_6882	NC_009142_6763	27	x	x	x	x	x	x
SACE_6888	NC_009142_6769	20	x	x	x		x	x
SACE_6894	NC_009142_6775	2				x
SACE_6895	NC_009142_6776	3	x	x	x			x
SACE_6896	NC_009142_6777	9	x
SACE_6897	NC_009142_6778	8	x	x
SACE_6899	NC_009142_6780	9	x	x			x
SACE_6903	NC_009142_6784	2		x
SACE_6904	NC_009142_6785	3
SACE_6929	NC_009142_6809	6		x	x		x	x
SACE_6930	NC_009142_6810	2	x			x
SACE_6933	-	2	x
SACE_6934	NC_009142_6814	3		x			x
SACE_6935	-	22	x	x	x	x	x
SACE_6937	NC_009142_6817	3				x	x	x
SACE_6943	NC_009142_6823	2
SACE_6944	NC_009142_6824	28	x	x	x	x	x	x
SACE_6945	NC_009142_6825	7	x
SACE_6949	NC_009142_6828	2		x			x	x
SACE_6955	NC_009142_6834	2					x
SACE_6959	-	7	x	x		x	x	x
SACE_6960	NC_009142_6839	4						x
SACE_6961	NC_009142_6840	3	x	x		x
SACE_6965	NC_009142_6845	9	x	x	x	x	x	x
SACE_6966	-	5					x
SACE_6967	NC_009142_6847	23	x	x	x	x	x	x
SACE_6970	NC_009142_6850	2	x
SACE_6976	NC_009142_6856	3	x	x		x	x	x
SACE_6979	-	2
SACE_6989	NC_009142_6869	26		x	x	x	x	x
SACE_6990	NC_009142_6870	2						x
SACE_6993	NC_009142_6873	2	x
SACE_6995	NC_009142_6875	20	x	x		x		x
SACE_7003	NC_009142_6883	5	x	x			x	x
SACE_7007	NC_009142_6887	7	x	x		x	x	x
SACE_7037	NC_009142_6918	22	x	x		x	x
SACE_7038	NC_009142_6919	6	x	x
SACE_7039	NC_009142_6920	5	x	x	x	x
SACE_7040	NC_009142_6921	2					x
SACE_7048	NC_009142_6929	34	x	x	x	x	x	x
SACE_7072	NC_009142_6954	3	x	x			x	x
SACE_7091	NC_009142_6974	27	x	x	x	x	x	x
SACE_7096	NC_009142_6979	3	x	x			x
SACE_7099	NC_009142_6982	2					x
SACE_7100	NC_009142_6983	22		x		x	x	x
SACE_7103	NC_009142_6986	3	x			x	x
SACE_7106	NC_009142_6989	30	x	x		x	x	x
SACE_7107	NC_009142_6990	2			x	x
SACE_7110	NC_009142_6993	3		x		x	x	x
SACE_7111	NC_009142_6994	4	x	x		x	x
SACE_7112	NC_009142_6995	2	x
SACE_7113	NC_009142_6996	22	x	x		x	x	x
SACE_7115	NC_009142_6998	2	x
SACE_7117	NC_009142_7000	5	x	x		x	x	x
SACE_7124	-	29	x	x		x	x	x
SACE_7135	NC_009142_7018	2					x
SACE_7140	NC_009142_7023	3					x	x
SACE_7142	NC_009142_7025	33	x	x	x	x	x	x
SACE_7143	NC_009142_7026	2		x
SACE_7144	NC_009142_7027	23	x	x	x	x	x	x
SACE_7147	NC_009142_7030	4		x			x	x
SACE_7153	NC_009142_7036	29	x	x		x	x	x
SACE_7155	NC_009142_7039	2
SACE_7163	NC_009142_7047	2						x
SACE_7165	-	2						x
SACE_7168	-	9	x	x	x
SACE_7172	NC_009142_7056	2					x	x
SACE_7173	NC_009142_7057	3	x	x		x		x
SACE_7179	NC_009142_7063	2
SACE_7180	NC_009142_7064	37	x	x		x	x	x
SACE_7181	NC_009142_7065	7	x	x		x	x	x
SACE_7183	NC_009142_7067	7						x
SACE_7184	NC_009142_7068	2					x
SACE_7188	NC_009142_7072	2		x	x		x
SACE_7189	NC_009142_7073	3
SACE_7190	-	5	x	x			x	x
SACE_7199	NC_009142_7083	25	x	x		x	x	x
SACE_7206	NC_009142_7090	2	x			x
SACE_7209	-	7	x	x	x	x	x	x
SACE_7210	NC_009142_7094	82	x	x	x	x	x	x
SACE_7210; SACE_5000	-	2			x	x		x
SACE_7220	NC_009142_7104	8	x	x	x	x	x
SACE_7223	NC_009142_7107	3
SACE_7224	-	2
SACE_7226	NC_009142_7110	3	x	x
SACE_7242	NC_009142_7126	25		x	x	x	x	x
SACE_7246	NC_009142_7130	2
SACE_7247	NC_009142_7131	22	x	x		x	x	x
SACE_7257	NC_009142_7141	2	x				x
SACE_7261	NC_009142_7145	2
SACE_7264	NC_009142_7148	2			x
SACE_7274	NC_009142_7158	4	x	x			x	x
SACE_7276	-	5	x	x		x
SACE_7286	-	5	x	x		x	x	x
SACE_7291	NC_009142_7175	23	x	x			x	x
SACE_7293	-	2					x
SACE_7294	NC_009142_7178	5					x	x
SACE_7295	NC_009142_7179	6	x	x		x	x	x
SACE_7296	NC_009142_7180	23	x	x		x	x	x
SACE_7319	NC_009142_7203	3	x	x		x	x
SACE_7340	NC_009142_7223	9				x	x	x
SACE_7348	NC_009142_7230	22	x	x	x	x	x
SACE_7350	-	4			x	x		x
SACE_7351	NC_009142_7233	20	x	x	x	x	x	x
SACE_7359	NC_009142_7241	22	x	x	x	x	x	x
SACE_7372	NC_009142_7254	22	x	x			x	x
SACE_7373	NC_009142_7255	60	x	x	x	x	x	x
SACE_7381	NC_009142_7263	25	x	x	x	x	x	x
SACE_7384	NC_009142_7266	3			x		x
SACE_7385	NC_009142_7267	8	x	x	x	x	x	x
SACE_7386	NC_009142_7268	2	x
SACE_7389	NC_009142_7271	3		x		x
SACE_7390	NC_009142_7272	2		x			x
SACE_7391	-	3	x
SACE_7393	NC_009142_7275	8	x	x

## Sheet: Supplementary Table 4
Supplementary Table4. List of previously annotated hypothetical proteins detected by nano-2D LC-MS/MS
Unused	Total	%Cov(95)	Accession	ID name/annotation name/position in the genome/coding sense/MW	point 1	point 2	point 3	point 4	point 5	point 6
4	4	9.88656	SACE_5463	SACE_5463 hypothetical protein 6119581:6144759 reverse MW:891181	x	x			x
4	4	17.8676	SACE_1571	SACE_1571 hypothetical protein 1721794:1725876 reverse MW:148527						x
4	4	12.2661	SACE_1102	SACE_1102 hypothetical protein 1223323:1226211 forward MW:105734					x	x
4	4	8.07522	SACE_6654	SACE_6654 hypothetical protein 7447402:7450116 forward MW:97085	x
4	4	12.1029	SACE_0509	SACE_0509 hypothetical protein 561869:563854 reverse MW:69208
4	4	22.8637	SACE_6594	SACE_6594 hypothetical protein 7389949:7392549 reverse MW:93323		x
4	4	4.316	SACE_1304	SACE_1304 hypothetical protein 1435338:1436591 forward MW:44855						x
4	4	4.578	SACE_0818	SACE_0818 hypothetical protein 913602:915308 reverse MW:62399				x
4	4	20.7792	SACE_1614	SACE_1614 hypothetical protein 1772708:1776406 forward MW:132809		x		x	x
4	4	4.79616	SACE_6755	SACE_6755 hypothetical protein 7561162:7562415 reverse MW:45149					x
4	4	7.46988	SACE_0105	SACE_0105 hypothetical protein 131093:132340 reverse MW:43906					x
4	4	11.7137	SACE_0381	SACE_0381 hypothetical protein 423996:425381 reverse MW:47398		x
4	4	6.102	SACE_1559	SACE_1559 hypothetical protein 1706488:1707375 reverse MW:32600				x
4	4	6.21118	SACE_0393	SACE_0393 hypothetical protein 441855:442823 forward MW:34605	x	x		x	x	x
4	4	9.32642	SACE_6929	SACE_6929 hypothetical protein 7745798:7747537 reverse MW:60883		x	x		x	x
4	4	6.74157	SACE_5385	SACE_5385 hypothetical protein 6027465:6028268 reverse MW:28897	x	x		x		x
4	4	18.9964	SACE_1720	SACE_1720 hypothetical protein 1891619:1893295 forward MW:61884	x			x		x
4	4	6.948	SACE_1572	SACE_1572 hypothetical protein 1725885:1727096 reverse MW:43654						x
4	4	14.4608	SACE_6570	SACE_6570 hypothetical protein 7364631:7365857 forward MW:44809				x
4	4	15.8249	SACE_1723	SACE_1723 hypothetical protein 1894959:1895852 forward MW:31170					x
4	4	24.5575	SACE_2254	SACE_2254 hypothetical protein 2443304:2444662 forward MW:51254	x	x	x	x	x	x
4	4	28.2416	SACE_5909	SACE_5909 hypothetical protein 6632288:6633979 reverse MW:57216					x
4	4	15.9851	SACE_2002	SACE_2002 hypothetical protein 2186387:2187196 forward MW:29944				x
4	4	16.8182	SACE_1750	SACE_1750 hypothetical protein 1926211:1927533 reverse MW:49240	x	x		x	x	x
4	4	8.25397	SACE_0127	SACE_0127 hypothetical protein 154341:155288 forward MW:34215		x	x
4	4	14.2553	SACE_0888	SACE_0888 hypothetical protein 995949:997361 reverse MW:50821					x
4	4	18.6813	SACE_0696	SACE_0696 hypothetical protein 766308:767402 reverse MW:40801	x				x	x
4	4	21.6949	SACE_3896	SACE_3896 hypothetical protein 4267263:4268150 reverse MW:32787	x	x	x	x	x	x
4	4	13.8298	SACE_6325	SACE_6325 hypothetical protein 7080409:7081257 reverse MW:31721		x			x	x
4	4	15.8974	SACE_4566	SACE_4566 hypothetical protein 5106851:5107438 forward MW:22468	x	x		x	x	x
4	4	21.0797	SACE_0157	SACE_0157 hypothetical protein 183493:184662 forward MW:43890		x		x	x	x
4	4	9.412	SACE_0665	SACE_0665 hypothetical protein 732175:732687 forward MW:19123				x
4	4	9.44882	SACE_1553	SACE_1553 hypothetical protein 1700139:1700903 forward MW:27207
4	4	20.9559	SACE_1088	SACE_1088 hypothetical protein 1207145:1207963 forward MW:30256	x	x		x	x	x
4	4	9.63855	SACE_1413	SACE_1413 hypothetical protein 1562344:1564089 reverse MW:61793		x
4.4	4.4	24.466	SACE_4563	SACE_4563 hypothetical protein 5102367:5103914 forward MW:57712	x	x	x	x	x	x
4	4	16.7323	SACE_1099	SACE_1099 hypothetical protein 1219830:1221356 reverse MW:54103	x	x		x	x	x
4	4	15.4613	SACE_1570	SACE_1570 hypothetical protein 1720551:1721756 reverse MW:43184					x	x
4	4	5	SACE_0323	SACE_0323 hypothetical protein 358670:360172 reverse MW:51924	x
4	4	5.15873	SACE_0074	SACE_0074 hypothetical protein 97010:97768 reverse MW:25833
4	4	5.18868	SACE_7110	SACE_7110 hypothetical protein 7915231:7915869 forward MW:23443		x		x		x
4	4	5.30303	SACE_3596	SACE_3596 hypothetical protein 3959521:3960711 forward MW:42943	x
4	4	5.38033	SACE_7140	SACE_7140 hypothetical protein 7944113:7945732 reverse MW:59264					x	x
4	4	5.47445	SACE_0695	SACE_0695 hypothetical protein 765395:766219 reverse MW:30332
4	4	5.57851	SACE_5882	SACE_5882 hypothetical protein 6603543:6604997 reverse MW:51712	x
4	4	5.5794	SACE_1062	SACE_1062 hypothetical protein 1177752:1178453 forward MW:25223	x	x			x
4	4	5.6391	SACE_6103	SACE_6103 hypothetical protein 6845700:6846500 forward MW:29873	x				x
4	4	5.71429	SACE_0497	SACE_0497 hypothetical protein 550344:551186 forward MW:31025					x
4	4	5.78512	SACE_6162	SACE_6162 hypothetical protein 6910674:6911402 reverse MW:24502	x
4	4	5.8296	SACE_2810	SACE_2810 hypothetical protein 3071558:3072229 reverse MW:24575
4	4	5.88235	SACE_0437	SACE_0437 hypothetical protein 491341:491955 reverse MW:20488
4	4	5.90164	SACE_1542	SACE_1542 hypothetical protein 1691324:1692241 reverse MW:33682	x	x		x	x	x
4	4	5.91133	SACE_6432	SACE_6432 hypothetical protein 7205788:7206399 reverse MW:21407					x	x
4	4	5.97015	SACE_1353	SACE_1353 hypothetical protein 1500332:1501540 reverse MW:43962
4	4	5.98291	SACE_5834	SACE_5834 hypothetical protein 6546776:6547480 reverse MW:24414					x
4	4	6.14754	SACE_1583	SACE_1583 hypothetical protein 1735848:1736582 forward MW:27463	x	x	x		x	x
4	4	6.16114	SACE_1653	SACE_1653 hypothetical protein 1820199:1820834 reverse MW:24214		x
4	4	6.39269	SACE_7188	SACE_7188 hypothetical protein 7990878:7991537 reverse MW:24306		x	x		x
4	4	6.39731	SACE_4885	SACE_4885 hypothetical protein 5458540:5459433 reverse MW:31690					x
4	4	6.62252	SACE_6852	SACE_6852 hypothetical protein 7658665:7659120 forward MW:15763		x	x	x	x	x
4	4	6.71937	SACE_2303	SACE_2303 hypothetical protein 2496330:2497091 forward MW:28429	x
4	4	6.78733	SACE_6329	SACE_6329 hypothetical protein 7084832:7085497 reverse MW:23526		x	x	x	x	x
4	4	6.79245	SACE_4686	SACE_4686 hypothetical protein 5241398:5242195 forward MW:28647	x		x	x
4	4	6.90789	SACE_6513	SACE_6513 hypothetical protein 7305654:7306568 forward MW:31570
4	4	6.97674	SACE_7226	SACE_7226 hypothetical protein 8032576:8033094 forward MW:19671	x	x
4	4	7.24638	SACE_3874	SACE_3874 hypothetical protein 4241580:4242410 forward MW:29999					x
4	4	7.38007	SACE_7103	SACE_7103 hypothetical protein 7910730:7911545 forward MW:28380	x			x	x
4	4	7.40741	SACE_1625	SACE_1625 hypothetical protein 1793742:1794473 reverse MW:26652	x	x
4	4	7.42574	SACE_6563	SACE_6563 hypothetical protein 7358437:7359045 reverse MW:22666	x	x		x	x	x
4	4	7.44681	SACE_5844	SACE_5844 hypothetical protein 6559932:6560780 forward MW:31442	x	x
4	4	7.53425	SACE_6337	cvnB1 hypothetical protein 7096066:7096506 forward MW:15423
4	4	7.53425	SACE_0691	cvnB1 hypothetical protein 762088:762528 forward MW:15393
4	4	7.72201	SACE_2097	SACE_2097 hypothetical protein 2282977:2283756 forward MW:28728		x			x
4	4	7.72727	SACE_6937	SACE_6937 hypothetical protein 7754417:7755079 reverse MW:25493				x		x
4	4	7.77202	SACE_1447	SACE_1447 hypothetical protein 1597210:1597791 forward MW:21209	x	x			x	x
4	4	7.87879	SACE_6970	SACE_6970 hypothetical protein 7790193:7790690 reverse MW:18878	x
4	4	7.931	SACE_6769	SACE_6769 hypothetical protein 7575451:7576323 forward MW:30630						x
4	4	7.93651	SACE_0338	SACE_0338 hypothetical protein 374760:375518 forward MW:26061		x			x
4	4	7.97101	SACE_1150	cvnB11 hypothetical protein 1271344:1271760 forward MW:14626	x	x		x	x	x
4	4	8.07453	SACE_1337	SACE_1337 hypothetical protein 1482566:1483051 forward MW:16980	x	x	x		x
4	4	8.13954	SACE_6979	SACE_6979 hypothetical protein 7798895:7799413 forward MW:19031
4	4	8.16327	SACE_1455	SACE_1455 hypothetical protein 1604969:1605412 reverse MW:15886
4	4	8.33333	SACE_1407	SACE_1407 hypothetical protein 1556880:1557782 forward MW:33191					x
4	4	8.47458	SACE_0033	SACE_0033 hypothetical protein 51388:51921 reverse MW:19223			x
4	4	8.633	SACE_1288	SACE_1288 hypothetical protein 1421410:1422246 reverse MW:31025				x
4	4	8.64198	SACE_1295	SACE_1295 hypothetical protein 1428768:1429499 reverse MW:25614	x
4	4	8.65385	SACE_5900	SACE_5900 hypothetical protein 6623736:6624362 reverse MW:23514	x	x		x	x	x
4	4	9.2437	SACE_2798	SACE_2798 hypothetical protein 3062781:3063140 reverse MW:13464
4	4	9.41558	SACE_4303	SACE_4303 hypothetical protein 4820669:4821595 reverse MW:33408					x
4	4	9.43396	SACE_6772	SACE_6772 hypothetical protein 7577964:7578602 reverse MW:23048
4	4	9.48276	SACE_6754	SACE_6754 hypothetical protein 7560726:7561076 forward MW:12111						x
4	4	9.55056	SACE_0360	SACE_0360 hypothetical protein 395736:396272 reverse MW:19166	x	x		x	x	x
4	4	9.72222	SACE_6181	SACE_6181 hypothetical protein 6929532:6929966 reverse MW:15032
4	4	9.77444	SACE_1432	SACE_1432 hypothetical protein 1581709:1582110 forward MW:14625	x
4	4	9.848	SACE_5808	SACE_5808 hypothetical protein 6518570:6518968 forward MW:14944				x
4	4	10	SACE_7264	SACE_7264 hypothetical protein 8069081:8069533 forward MW:16720			x
4	4	10.0719	SACE_1783	SACE_1783 hypothetical protein 1966517:1966936 forward MW:14577
4	4	10.1911	SACE_6438	SACE_6438 hypothetical protein 7211467:7211940 reverse MW:17188		x			x
4	4	10.2041	SACE_1346	SACE_1346 hypothetical protein 1495445:1496035 reverse MW:21444
4	4	10.241	SACE_7257	SACE_7257 hypothetical protein 8062567:8063067 reverse MW:18943	x				x
4	4	10.2564	SACE_6569	SACE_6569 hypothetical protein 7363767:7364354 reverse MW:21500
4	4	10.37	SACE_3771	SACE_3771 hypothetical protein 4126181:4126675 reverse MW:18311				x
4	4	10.5442	SACE_3865	SACE_3865 hypothetical protein 4232556:4233440 forward MW:31376		x		x	x	x
4	4	10.5691	SACE_2190	SACE_2190 hypothetical protein 2381291:2382031 reverse MW:25535					x
4	4	10.5769	SACE_1315	SACE_1315 hypothetical protein 1449239:1449865 reverse MW:22215	x	x	x	x	x	x
4	4	10.8333	SACE_6243	SACE_6243 conserved hypothetical protein 6996183:6996905 reverse MW:26153					x
4	4	10.9005	SACE_7293	SACE_7293 hypothetical protein 8099314:8099949 reverse MW:22224					x
6.06	6.06	11.1111	SACE_6574	SACE_6574 hypothetical protein 7369208:7370452 forward MW:45251	x	x		x	x	x
4	4	11.33	SACE_3592	SACE_3592 hypothetical protein 3957004:3957456 forward MW:17334				x
4	4	11.4943	SACE_0987	SACE_0987 hypothetical protein 1100395:1101180 forward MW:28592	x
4	4	11.828	SACE_6310	SACE_6310 hypothetical protein 7064077:7064916 reverse MW:30718			x	x	x	x
4	4	12.0567	SACE_1954	cvnB11 hypothetical protein 2135578:2136003 forward MW:14942	x	x	x	x	x	x
4	4	12.1387	SACE_1250	SACE_1250 hypothetical protein 1372675:1373196 reverse MW:19450					x	x
4	4	12.2449	SACE_6220	SACE_6220 hypothetical protein 6973778:6974074 reverse MW:10705
4	4	12.4088	SACE_7179	SACE_7179 hypothetical protein 7983947:7984360 reverse MW:14517
4	4	12.5	SACE_6738	SACE_6738 hypothetical protein 7549156:7549542 forward MW:13853		x
4	4	12.6263	SACE_5151	SACE_5151 hypothetical protein 5760823:5761419 reverse MW:21094					x	x
4	4	12.8866	SACE_7135	SACE_7135 hypothetical protein 7935648:7936232 forward MW:21106					x
4	4	13.2597	SACE_0586	SACE_0586 hypothetical protein 646557:647102 reverse MW:20125		x			x
4	4	13.2911	SACE_0595	SACE_0595 hypothetical protein 654398:654874 reverse MW:16574	x	x		x	x	x
4	4	13.9037	SACE_5903	SACE_5903 hypothetical protein 6626964:6627527 forward MW:19228	x			x		x
4	4	14.1104	SACE_6882	SACE_6882 hypothetical protein 7696718:7697209 forward MW:18100	x	x	x	x	x	x
4	4	14.2857	SACE_7155	SACE_7155 hypothetical protein 7959640:7959894 forward MW:9327
4	4	14.3836	SACE_5984	SACE_5984 hypothetical protein 6719592:6720032 forward MW:16078
4	4	14.6341	SACE_4569	SACE_4569 hypothetical protein 5108796:5109044 forward MW:9123			x	x		x
4	4	14.7541	SACE_1462	SACE_1462 hypothetical protein 1611553:1611921 forward MW:13156					x
4	4	14.81	SACE_3117	SACE_3117 hypothetical protein 3433954:3434280 reverse MW:11585			x
4	4	14.9123	SACE_2290	SACE_2290 hypothetical protein 2479779:2480123 reverse MW:13308	x		x
4	4	15.1899	SACE_4048	SACE_4048 hypothetical protein 4452722:4453198 reverse MW:17729	x
4	4	15.6522	SACE_7003	SACE_7003 hypothetical protein 7821039:7821386 reverse MW:12476		x			x	x
4	4	16	SACE_1805	SACE_1805 hypothetical protein 1988630:1988932 forward MW:11107
4	4	16.2338	SACE_0938	SACE_0938 hypothetical protein 1049834:1050298 reverse MW:17262		x			x
4	4	16.2963	SACE_0558	cvnB7 hypothetical protein 617365:617772 forward MW:14326	x	x		x	x	x
4	4	16.38	SACE_0254	SACE_0254 hypothetical protein 290359:290709 forward MW:11666			x
4	4	16.4557	SACE_6052	SACE_6052 hypothetical protein 6787946:6788185 reverse MW:8493
4	4	16.7598	SACE_6993	SACE_6993 hypothetical protein 7808308:7808847 forward MW:19865	x
4	4	16.9082	SACE_1354	SACE_1354 hypothetical protein 1501600:1502223 reverse MW:22461	x				x	x
4	4	17.0543	SACE_1311	SACE_1311 hypothetical protein 1447034:1447423 forward MW:14031
4	4	18.1208	SACE_3260	SACE_3260 hypothetical protein 3604373:3604822 forward MW:16412					x
4	4	18.3206	SACE_5282	SACE_5282 hypothetical protein 5906069:5906464 forward MW:13791	x
4	4	19.1011	SACE_0197	SACE_0197 hypothetical protein 229908:230177 reverse MW:9285	x	x		x
4	4	19.8	SACE_7107	SACE_7107 hypothetical protein 7913776:7914081 forward MW:10179			x	x
4	4	20	SACE_1029	SACE_1029 hypothetical protein 1143931:1144098 forward MW:5711	x	x	x	x	x	x
4	4	20.14	SACE_1533	SACE_1533 hypothetical protein 1683346:1683780 forward MW:15629				x
4	4	20.6349	SACE_6353	SACE_6353 hypothetical protein 7115419:7115799 forward MW:13282		x		x	x	x
4	4	21.5686	SACE_6783	SACE_6783 hypothetical protein 7586442:7586750 reverse MW:11200	x	x	x		x
4	4	22.3022	SACE_1211	SACE_1211 hypothetical protein 1331208:1331627 forward MW:14712
4	4	22.4806	SACE_4482	SACE_4482 hypothetical protein 5010318:5010707 forward MW:13749	x	x			x	x
4	4	22.7273	SACE_6633	SACE_6633 hypothetical protein 7429448:7429648 reverse MW:7283	x	x	x	x	x	x
4	4	23.2558	SACE_4568	SACE_4568 hypothetical protein 5108532:5108792 forward MW:9069	x	x	x	x	x	x
4	4	24.5902	SACE_0562	SACE_0562 hypothetical protein 622081:622266 forward MW:6623
4	4	24.7059	SACE_6732	SACE_6732 hypothetical protein 7544500:7544757 forward MW:8978	x	x		x	x	x
4	4	25.2632	SACE_5996	SACE_5996 hypothetical protein 6731415:6731702 forward MW:10391	x	x			x
4	4	25.8065	SACE_0475	SACE_0475 hypothetical protein 528614:528802 reverse MW:6790	x	x		x
4	4	27.9279	SACE_6553	SACE_6553 hypothetical protein 7347424:7347759 forward MW:12387	x			x		x
4	4	28.3	SACE_1053	SACE_1053 hypothetical protein 1170282:1170443 forward MW:5716				x
4	4	29.3333	SACE_1063	SACE_1063 hypothetical protein 1178617:1178844 forward MW:7849			x
4	4	29.3333	SACE_7300	SACE_7300 hypothetical protein 8106822:8107049 reverse MW:8362		x
4	4	30.9859	SACE_0330	SACE_0330 hypothetical protein 366669:366884 reverse MW:8455		x
4	4	35.48	SACE_6172	SACE_6172 hypothetical protein 6919262:6919450 reverse MW:6605			x	x
4	4	39.68	SACE_2250	SACE_2250 hypothetical protein 2439406:2439597 forward MW:6917			x	x
4	4	44.4444	SACE_3167	SACE_3167 hypothetical protein 3497071:3497235 reverse MW:5794
6	6	54.7368	SACE_6782	SACE_6782 hypothetical protein 7586082:7586369 reverse MW:10381	x	x	x	x	x	x

## Sheet: Supplementary Table 5
Supplementary Table 4. Novel genes validated by nano-2D LC-MS/MS. Identifying peptide found by LCMS indicated. Only peptides identified with a confidence higher than 95 %, and within 5 % false discovery rate are reported.
Name	Amino acid sequence	Peptide modification	Prec MW	Prec m/z	Theor z	ID of flanking gene at 5'	new annotation ID at (5')	coding frame	ID of flanking gene at 3'	new annotation ID at (3')	coding frame	start position (nt)	end position (nt)	Unused	%Cov	%Cov(50)	%Cov(95)	Conf	dMass
peptide _1	GDNAVLALVESAGNSGPNLRASKLR	Deamidated(N)@18	2509.35	837.456	3	SACE_1312	NC_009142_1296	2	SACE_1313	NC_009142_1297	-2	1448360	1448434	2	76.19	59.52	59.52	99	-0.0149664
peptide _2	SAKRAAAVVNKARR	Carbamyl(K)@3	1539.86	770.938	2	SACE_1434	NC_009142_1417	3	SACE_1435	NC_009142_1418	3	1583984	1583943	2	52.17	52.17	52.17	99	-0.0291581
peptide _3	LNSTASQRIR		1144.68	573.345	2	SACE_1620	NC_009142_1603	1	SACE_1622	NC_009142_1604	3	1790375	1790404	2	33.08	33.08	33.08	99	0.0461106
peptide _4	DHVGGPLGIGSR		1163.64	582.826	2	SACE_1689	NC_009142_1671	-2	SACE_1690	NC_009142_1672	1	1858918	1858953	1.35655	28.75	28.75	28.75	95.6	-0.04652
peptide _5	VASAATSASAAGVASAGR		1503.78	752.897	2	SACE_1777	NC_009142_1758	1	SACE_1779	NC_009142_1759	3	1959218	1959165	2	13.85	13.85	13.85	99	-0.0353191
peptide _6	GSGGAAAWAVR	Protein Terminal Carbamyl@N-term	1044.53	523.273	2	SACE_2015	NC_009142_1992	2	SACE_2016	NC_009142_1993	2	2201458	2201490	1.82391	33.08	33.08	33.08	98.5	0.0461106
peptide _7	DPSPFVSQYSPVTPR		1675.84	838.929	2	SACE_2291	NC_009142_2260	-1	SACE_2292	NC_009142_2261	-1	2482094	2482047	2	44.12	44.12	44.12	99	0.00311819
peptide _8	SLRDDLVQVDGIAVDFVR		2016.08	673.035	3	SACE_2299	NC_009142_2267	2	SACE_2300	NC_009142_2268	1	2490880	2490933	2	29.73	29.73	29.73	99	-0.0504232
peptide _9	WCGLIASAGREQR	Carbamidomethyl(C)@2	1502.78	752.399	2	SACE_0230	NC_009142_0229	-3	SACE_0231	NC_009142_0230	-2	266739	266777	2	72.73	72.73	72.73	99	-0.00428976
peptide _10	REEGWCDVLVTVGR	Carbamidomethyl(C)@6	1674.78	838.395	2	SACE_2316	NC_009142_2282	1	SACE_2317	NC_009142_2283	3	2508618	2508577	2	23.16	23.16	23.16	99	0.038717
peptide _11	SFAGTAGAARTKAASPGSLASNQSSISR		2650.44	884.487	3	SACE_2491	NC_009142_2452	-1	SACE_2492	NC_009142_2453	-3	2705088	2705171	2	29.73	29.73	29.73	99	-0.0504232
peptide _12	GTLGCVQAESPTWSAPILPARR	Carbamidomethyl(C)@5; Deamidated(Q)@7	2367.25	790.09	3	SACE_2704	NC_009142_2664	1	SACE_2705	NC_009142_2666	-1	2970586	2970521	2	33.08	33.08	33.08	99	0.0461106
peptide _13	FAPSQLALVPVGTHRRLR		2017.09	673.369	3	SACE_2760	NC_009142_2723	-2	SACE_2761	NC_009142_2724	-1	3019455	3019402	1.37675	40.43	34.04	34.04	95.8	0.02565
peptide _14	SLGAGFRLGSWR		1305.78	653.896	2	SACE_2766	NC_009142_2730	-3	SACE_2767	NC_009142_2731	3	3027750	3027785	2	29.73	29.73	29.73	99	-0.0504232
peptide _15	QLETIVTGSSASAR		1418.86	710.438	2	SACE_2814	NC_009142_2776	-3	SACE_2815	NC_009142_2777	-3	3075369	3075410	2	23.16	23.16	23.16	99	0.038717
peptide _16	LTLSGSGASGGATASALVR		1674.8	838.405	2	SACE_2975	NC_009142_2937	-1	SACE_2976	NC_009142_2938	1	3262278	3262334	2	56.52	56.52	56.52	99	0.068493
peptide _17	GLAAVGETAGNLLLR		1453.84	727.927	2	SACE_3140	NC_009142_3101	2	SACE_3141	NC_009142_3102	-1	3460580	3460536	2	58.33	58.33	58.33	99	0.0674441
peptide _18	WCPAAIRRTPR	Carbamidomethyl(C)@2	1382.76	461.928	3	SACE_3421	NC_009142_3379	1	SACE_3422	NC_009142_3380	-1	3777528	3777560	2	72.73	72.73	72.73	99	-0.00428976
peptide _19	YVDFLSPGSGAQSVR		1581.8	791.907	2	SACE_3455	NC_009142_3411	-3	SACE_3456	NC_009142_3412	3	3812649	3812602	2	72.73	72.73	72.73	99	-0.00428976
peptide _20	RPASDDAARSTTIPRR	Carbamyl@N-term	1811.94	906.979	2	SACE_3703	NC_009142_3364	-2	SACE_3706	NC_009142_3663	1	4058390	4058437	2	14.58	14.58	14.58	99	-0.025576
peptide _21	SVPIHRDTARSVPIHR		1839.83	614.285	3	SACE_3901	NC_009142_3858	-3	SACE_3902	NC_009142_3859	-2	4278662	4278709	2	88.1	88.1	88.1	99	-0.183992
peptide _22	ERVARLLLR	Glu->pyro-Glu@N-term	1106.67	554.344	2	SACE_4121	NC_009142_4076	1	SACE_4122	NC_009142_4077	1	4543841	4543725	1.39794	29.03	29.03	29.03	96	-0.0211092
peptide _23	AGAAGLPRPGSAPPTTCAHRPPR	Carbamidomethyl(C)@17	2294.12	765.715	3	SACE_4185	NC_009142_4139	-3	SACE_4186	NC_009142_4140	-2	4658410	4658366	2	44.26	14.75	14.75	99	0.00311819
peptide _24	AQVGISQGEHPTR	Carbamyl@N-term	1421.82	711.916	2	SACE_4303	NC_009142_4252	-1	SACE_4304	NC_009142_4253	1	4821746	4821708	2	64.65	12.12	12.12	99	-0.0359302
peptide _25	TGPVFSPEEPARL	Carbamyl@N-term	1441.72	721.868	2	SACE_4410	NC_009142_4358	1	SACE_4411	NC_009142_4359	-3	4940497	4940535	2	9.195	9.195	9.195	99	0.106115
peptide _26	NAASRLAKAVPR		1252.81	627.414	2	SACE_4461	NC_009142_4411	-1	SACE_4462	NC_009142_4412	3	4986371	4986336	2	23.16	23.16	23.16	99	0.038717
peptide _27	RSVHLRPPDATAR		1474.86	738.436	2	SACE_4744	NC_009142_4692	1	SACE_4745	NC_009142_4693	-3	5305904	5305866	2	44.26	44.26	44.26	99	0.0767083
peptide _28	SPGTVVRMLRFAR	Oxidation(M)@8	1504.79	753.403	2	SACE_4756	NC_009142_4703	2	SACE_4757	NC_009142_4704	2	5317328	5317290	1.82391	29.73	29.73	29.73	98.5	-0.0504232
peptide _29	MTLEALAARSGVSR	Carbamyl@N-term	1503.78	752.896	2	SACE_4868	NC_009142_4816	3	SACE_4869	NC_009142_4818	-2	5441953	5441994	2	23.16	23.16	23.16	99	0.038717
peptide _30	SVALVRAHESAAAR		1436.92	719.468	2	SACE_4926	NC_009142_4875	-1	SACE_4927	NC_009142_4876	-1	5503634	5503675	2	9.195	9.195	9.195	99	0.106115
peptide _31	LLIGVAFVPSTHMR		1539.85	770.93	2	SACE_4941	NC_009142_4890	3	SACE_4942	NC_009142_4891	-1	5521951	5521910	2	33.08	33.08	33.08	99	0.0461106
peptide _32	ATPNVNEFRPSELR		1628.95	815.481	2	SACE_5001	NC_009142_4947	-3	SACE_5002	NC_009142_4949	-1	5574825	5574790	2	9.89	9.89	9.89	99	0.0568989
peptide _33	TASSLTMGLSALR		1306.67	654.34	2	SACE_5080	NC_009142_5023	-1	SACE_5083	NC_009142_5025	-3	5670365	5670327	2	9.195	9.195	9.195	99	0.106115
peptide _34	DVFRRWLAWVAWR	Protein Terminal Carbamyl@N-term	1802.92	601.98	3	SACE_5213	NC_009142_5144	2	SACE_5214	NC_009142_5145	-2	5826651	5826610	2	14.5632	14.5632	14.5632	99	-0.0456841
peptide _35	TVDLIAGRGEQWPAAIR		1852	618.34	3	SACE_5369	NC_009142_5301	-1	SACE_5370	NC_009142_5302	-3	6010247	6010197	2	23.68	23.68	23.68	99	-0.0503675
peptide _36	RLVDDISGAAHTSGRR	Carbamyl@N-term	1752.84	877.429	2	SACE_5461	NC_009142_5391	3	SACE_5462	NC_009142_5393	-3	6116871	6116906	2	14.58	14.58	14.58	99	-0.025576
peptide _37	AAGVGGAGGWPRRSR	Carbamyl@N-term	1496.81	749.412	2	SACE_5547	NC_009142_5430	-3	SACE_5548	NC_009142_5431	2	6248624	6248668	2	26.895	26.895	26.895	99	-0.01221
peptide _38	EQIGFLAPETSPKIAR		1755.94	878.976	2	SACE_5677	NC_009142_5563	-1	SACE_5678	NC_009142_5564	-2	6380287	6380334	2	33.0254	33.0254	33.0254	99	-0.0689565
peptide _39	LLLGATLGLR		1025.63	513.823	2	SACE_5690	NC_009142_5575	-3	SACE_5691	NC_009142_5576	3	6393660	6393631	2	33.08	33.08	33.08	99	0.0461106
peptide _40	AGLPAAAGPGRHSR		1316.74	659.38	2	SACE_5773	NC_009142_5656	-1	SACE_5774	NC_009142_5656	-1	6484742	6484698	2	43.265	43.265	43.265	99	0.001564
peptide _41	AATWQAVEPGVRPSRSKR	Deamidated(Q)@5	1996.04	666.355	3	SACE_0565	NC_009142_0565	2	SACE_0567	NC_009142_0566	-1	626108	626055	2	15.263	15.263	15.263	99	0.04789
peptide _42	GQAEAAQVGASR	Carbamyl@N-term	1186.71	594.363	2	SACE_0565	NC_009142_0565	2	SACE_0567	NC_009142_0566	-1	625913	625878	2	58.33	58.33	58.33	99	0.0674441
peptide _43	LEHIGLGKER		1150.66	576.338	2	SACE_5894	NC_009142_5774	-1	SACE_5895	NC_009142_5776	2	6617636	6617665	2	33.08	33.08	33.08	99	0.0461106
peptide _44	WVPALAGLALAALLPAGSR		1846.06	924.035	2	SACE_6214	NC_009142_6091	-3	SACE_6215	NC_009142_6092	3	6965585	6965641	2	72.73	72.73	72.73	99	-0.00428976
peptide _45	VVLLFGGVAAVRGDR		1527.86	764.938	2	SACE_6399	NC_009142_6275	1	SACE_6400	NC_009142_6276	2	7171047	7171003	2	72.73	72.73	72.73	99	-0.00428976
peptide _46	EWAERVKLAAGVAR		1554.92	519.313	3	SACE_6443	NC_009142_6319	-3	SACE_6444	NC_009142_6320	-1	7224679	7224638	2	45.235	45.235	45.235	99	0.004156
peptide _47	LAAVEAAEAAARR		1297.77	649.894	2	SACE_6523	NC_009142_6399	-2	SACE_6524	NC_009142_6400	-2	7316642	7316680	2	33.08	33.08	33.08	99	0.0461106
peptide _48	RSLRPGATTSHRSMALLR		2009.14	1005.58	2	SACE_6531	NC_009142_6407	3	SACE_6533	NC_009142_6409	-1	7326060	7326007	2	52.17	52.17	52.17	99	-0.0291581
peptide _49	RGVTEPSNQPTLR		1453.82	727.917	2	SACE_6715	NC_009142_6594	-3	SACE_6716	NC_009142_6595	2	7522581	7522540	2	86.67	86.67	86.67	99	0.0563022
peptide _50	RTALIGERAIPLK		1436.92	719.468	2	SACE_7154	NC_009142_7038	-1	SACE_7155	NC_009142_7039	2	7959497	7959529	2	52.17	52.17	52.17	99	-0.0291581
peptide _51	RAIGFSAPPTGRAACATR	Carbamidomethyl(C)@15	1858.98	930.498	2	SACE_7234	NC_009142_7118	1	SACE_7235	NC_009142_7119	2	8040128	8040075	2	23.16	23.16	23.16	99	0.038717
peptide _52	LGATPGSGGLARAANSSAMPERIR	Deamidated(N)@15	2340.11	781.044	3	SACE_0741	NC_009142_0740	-2	SACE_0742	NC_009142_0741	2	836976	837047	2	33.08	33.08	33.08	99	0.0461106
peptide _53	SDADLIAAHTSGDPHAFSELFR		2356.14	786.389	3	SACE_7381	NC_009142_7263	3	SACE_7382	NC_009142_7264	3	8198531	8198596	2	52.17	52.17	52.17	99	-0.0291581
peptide _54	KLFNAVGIVFK		1234.75	618.384	2	SACE_0772	NC_009142_0770	-2	SACE_0773	NC_009142_0771	-1	863255	863223	2	33.08	33.08	33.08	99	0.0461106
peptide _55	VGAVSGIAGRGCPGGLGR	Carbamidomethyl(C)@12	1639.89	820.953	2	SACE_0888	NC_009142_0880	-2	SACE_0889	NC_009142_0881	-2	997419	997375	2	23.68	23.68	23.68	99	-0.0503675
peptide _56	VGQVACRAGRVPGR	Carbamyl@N-term; Carbamidomethyl(C)@6	1524.81	763.413	2	SACE_0095	NC_009142_0092	1	SACE_0096	NC_009142_0093	1	116695	116654	2	23.68	23.68	23.68	99	-0.0503675
peptide _57	VAEAIAGQR	Deamidated(Q)@8	914.541	458.278	2	SACE_0975	NC_009142_0966	1	SACE_0977	NC_009142_0968	1	1089868	1089758	2	23.68	23.68	23.68	99	-0.0503675
peptide _58	ALLSPPTLGLHALLRSHR	Carbamyl@N-term	1994.09	998.052	2	SACE_1140	NC_009142_1131	-1	SACE_1141	NC_009142_1132	2	1259776	1259829	2	45.987	45.987	45.987	99	0.0557895
peptide _59	STFSDFQELTIAGHPAVR		1974.95	659.325	3	SACE_1173	NC_009142_1162	1	SACE_1175	NC_009142_1163	1	1297004	1297057	2	65.07	65.07	65.07	99	-0.0094488

## Sheet: Supplementary Table 6
Supplementary Table 5. Functional annotation suggested using the S. erythraea GSMR
Reaction ID (KEGG)	Enzyme Name (KEGG)	EC number	Reaction equation (KEGG)	score	Total score	coverage	E value	Blast subject	gene ID previous annotation	ID new annotation	Suggested annotation
R08193	N-Acetyl-D-glucosamine 1-phosphate 1,6-phosphomutase	5.4.2.3	N-Acetyl-D-glucosamine 6-phosphate = N-Acetyl-alpha-D-glucosamine 1-phosphate	47.4	82	0.59	5e-06	phosphoacetylglucosamine mutase from Candida albicans	SACE_6779	NC_009142_6657	phosphoacetylglucosamine mutase
R02324	ATP:N-ribosylnicotinamide 5'-phosphotransferase	2.7.1.22	ATP + N-Ribosylnicotinamide = ADP + Nicotinamide D-ribonucleotide	29.3	29.3	0.17	0.48	ribosylnicotinamide kinase from Saccharomyces cerevisiae	SACE_0256	NC_009142_0256	ribosylnicotinamide kinase
R02099	ATP:deoxyuridine 5'-phosphotransferase	2.7.1.21	ATP + Deoxyuridine = ADP + dUMP	27.7	27.7	0.16	1.3	thymidine kinase from Streptomyces coelicolor	undetermined	undetermined	undetermined
R00004	diphosphate phosphohydrolase	3.6.1.1	Diphosphate + H2O = 2 Orthophosphate	949	949	0.98	0	inorganic diphosphatase from Streptomyces coelicolor	SACE_0391	NC_009142_0390	inorganic diphosphatase
R00261	L-glutamate 1-carboxy-lyase (4-aminobutanoate-forming)	4.1.1.15	L-Glutamate = 4-Aminobutanoate + CO2	36.6	36.6	0.33	0.008	Glutamate decarboxylase from Streptococcus thermophilus	SACE_2888	NC_009142_2852	Glutamate decarboxylase
R01520	beta-D-Glucose:NAD+ 1-oxoreductase	1.1.1.47	beta-D-Glucose + NAD+ = D-Glucono-1,5-lactone + NADH + H+	122	122	0.91	2e-28	(glucose oxidase from Aspergillus niger	SACE_4202	NC_009142_4155	glucose oxidase
R00955	UDP-glucose:alpha-D-galactose-1-phosphate uridylyltransferase	2.7.7.12	UDP-glucose + alpha-D-Galactose 1-phosphate = D-Glucose 1-phosphate + UDP-D-galactose	184	184	0.93	2e-47	UDP-glucose-hexose-1-phosphate uridylyltransferase from Escherichia coli (strain K12)	SACE_0764	NC_009142_0762	UDP-glucose-hexose-1-phosphate uridylyltransferase
R03424	S-Adenosyl-L-methionine:phosphatidyl-N-methylethanolamine N-methyltransferase	2.1.1.71	S-Adenosyl-L-methionine + Phosphatidyl-N-methylethanolamine = S-Adenosyl-L-homocysteine + Phosphatidyl-N-dimethylethanolamine	67.8	67.8	0.66	1e-12	Alkalilimnicola ehrlichei: Mlg_0492	SACE_3761	NC_009142_3718	phosphatidylethanolamine N-methyltransferase
R07390	Glycerophospholipid metabolism	3.1.3.27	2 Phosphatidylglycerol = Cardiolipin + Glycerol	50.8	50.8	0.55	3e-07	Actinobacillus pleuropneumoniae AP76	SACE_4234	NC_009142_4185	cardiolipin synthase
R05064	(S)-3-Hydroxyisobutyryl-CoA hydrolase	3.1.2.4	(S)-3-Hydroxyisobutyryl-CoA + H2O = CoA + (S)-3-Hydroxyisobutyrate	224	224	1	1e-59	3-hydroxyisobutyryl-CoA hydrolase from Bacillus cereus (strain ATCC 14579 / DSM 31)	SACE_1458	NC_009142_1441	3-hydroxyisobutyryl-CoA hydrolase
